# Supplementary material for: Current applications and challenges in large language models for patient care: a systematic review
Source: Commun Med (Lond). 2025 Jan 21;5:26. doi: 10.1038/s43856-024-00717-2 (PMC11751060; doi:10.1038/s43856-024-00717-2)
Supplement: Supplementary file 4 — Supplementary Dataset 2 [file 43856_2024_717_MOESM4_ESM.xlsx]

## Sheet: Excluded
Title	Authors, publishing year	Journal	Included after initial screening	Excluded after full-text screening	Exclusion reason LH	Exclusion reason CR	Exclusion reason FB	Exclusion reason Table 1
1. Evaluating Risk Progression in Mental Health Chatbots Using Escalating Prompts	Heston, 2023	medRxiv [Preprint]	LH, CR	LH, CR	aimed at detecting and addressing hazardous psychological states	restricted to psychology, psychosocial support, and behavior assessment	-	wrong discipline
2. Chat GPT in Tailoring Individualized Lifestyle-Modification Programs in Metabolic Syndrome: Potentials and Difficulties?	Ismail, 2023	Ann Biomed Eng	LH, CR	LH, CR	not original research	not original research	-	wrong study design
3. Artificial Intelligence to Improve Patient Understanding of Radiology Report	Amin et al., 2023	Yale J Biol Med	LH, CR	LH, CR	narrative review	not original research	-	wrong study design
4. Enhancing Awareness and Self-diagnosis of Obstructive Sleep Apnea Using AI-Powered Chatbots: The Role of ChatGPT in Revolutionizing Healthcare	Bilal et al, 2023	Ann Biomed Eng	LH, CR	LH, CR	not original research	not original research	-	wrong study design
5. Deep learning for Arabic healthcare: MedicalBot	Abdelhay et al., 2023	Soc Netw Anal Min	LH, CR	LH, CR	dataset and model development	technical development	-	technological development/performance evaluation
6. Examining Real-World Medication Consultations and Drug-Herb Interactions: ChatGPT Performance Evaluation	Hsu et al., 2023	JMIR Med Educ	LH, CR	LH, CR	focus on pharmacological advice on drug interactions	investigating drug interactions	-	wrong discipline
7. A Large Language Model Screening Tool to Target Patients for Best Practice Alerts: Development and Validation	Savage et al., 2023	JMIR Med Inform	LH, CR	LH, CR	not directed to patients	wrong population	-	wrong population
8. Mind + Machine: ChatGPT as a Basic Clinical Decisions Support Tool	Ayoub et al., 2023	Cureus	LH, CR	LH, CR	not directed to patients	wrong population	-	wrong population
9. Personalized Impression Generation for PET Reports Using Large Language Models	Tie et al., 2024	J Med Imaging Health Inform	LH, CR	LH, CR	not directed to patients	wrong population	-	wrong population
10. Chatbots Vs. Human Experts: Evaluating Diagnostic Performance of Chatbots in Uveitis and the Perspectives on AI Adoption in Ophthalmology	Rojas-Carabali et al., 2023	Ocul Immunol Inflamm	LH, CR	LH, CR	not directed to patients	wrong population	-	wrong population
11. PERSONALIZING HEPATOLOGY: THE ROLE OF CHATBOTS IN TAILORED TREATMENT PLANS IN THE FIELD OF HEPATOLOGY	Rammohan et al., 2023	Hepatology	LH, CR	LH, CR	abstract not providing sufficient information	insufficient data for thematic synthesis	-	insufficient data for thematic synthesis
12. Artificial Intelligence for Kidney Stone Spectra Analysis: Using Artificial Intelligence Algorithms for Quality Assurance in the Clinical Laboratory	Day et al., 2023	MCP: Digital Health	LH, CR	LH, CR	not directed to patients	wrong population	-	wrong population
13. Physician and Patient Assessment of Extended Language Model Answers to Rheumatology Patient Inquiries: Doctor versus AI. Comment on the article by Ye et al	Daungsupawong et al., 2023	Arthritis Rheumatol	LH	LH, CR	commentary	wrong study design	-	wrong study design
14. A Hybrid Model for Depression Detection With Transformer and Bi-directional Long Short-Term Memory	Zhang et al., 2023	IEEE BIBM 2023	CR	LH, CR, FB	restricted to psychology, psychosocial support, and behavior assessment	wrong population	wrong discipline	wrong discipline
15. Accurate Detection of Dementia from Speech Transcripts Using RoBERTa Model	Matošević et al., 2022	MIPRO 2022	CR	LH, CR, FB	restricted to psychology, psychosocial support, and behavior assessment	wrong population	wrong discipline	wrong discipline
16. Detecting Reddit Users with Depression Using a Hybrid Neural Network SBERT-CNN	Chen et al., 2023	arXiv [Preprint]	CR	LH, CR, FB	restricted to psychology, psychosocial support, and behavior assessment	wrong population	wrong discipline	wrong discipline
17. BERT Learns From Electroencephalograms About Parkinson’s Disease: Transformer-Based Models for Aid Diagnosis	Nogales et al., 2023	IEEE Access	CR	LH, CR	not direct to patients	wrong population	-	wrong population
18. The use of large language models in medicine: proceeding with caution	Deng et al., 2023	Curr Med Res Opin	CR	LH, CR	commentary	wrong study design	-	wrong study design
19. Identifying Common Topics in Patient Portal Messages with Unsupervised Natural Language Processing	Chang et al., 2023	Int J Radiat. Oncol Biol Phys	LH	LH, CR	not direct to patients	wrong population	-	wrong population
20. Democratizing access to research for patients with pancreatic cancer across a diverse health system through natural language processing of radiology reports	King et al., 2023	J Clin Oncol	LH	LH, CR, FB	technical development	wrong population	technological development/performance evaluation	technological development/performance evaluation
21. Comparison of BERT implementations for natural language processing of narrative medical documents	Turchin et al., 2023	Inform Med Unlocked	LH	LH, CR, FB	technical development	wrong population	technological development/performance evaluation	technological development/performance evaluation
22. Ensembles of BERT for Depression Classification	Senn et al., 2022	Annu Int Conf IEEE Eng Med Biol Soc	LH, CR	LH, CR, FB	restricted to psychology, psychosocial support, and behavior assessment	wrong population	wrong discipline	wrong discipline
23. One LLM is not Enough: Harnessing the Power of Ensemble Learning for Medical Question Answering	Yang et al., 2023	medRxiv [Preprint]	LH, CR	LH, CR, FB	technical development	wrong population	technological development/performance evaluation	technological development/performance evaluation
24. FlauBERT vs. CamemBERT: Understanding patient's answers by a French medical chatbot	Blanc et al., 2022	Artif Intell Med	LH	LH, CR, FB	technical development	wrong population	technological development/performance evaluation	technological development/performance evaluation
25. ChatGPT-4 and the Global Burden of Disease Study: Advancing Personalized Healthcare Through Artificial Intelligence in Clinical and Translational Medicine	Temsah et al., 2023	Cureus	LH	LH, CR	editorial	not original research	-	wrong study design
26. Can we use ChatGPT for Mental Health and Substance Use Education? Examining Its Quality and Potential Harms	Spallek et al., 2023	JMIR Med Educ	CR	LH, CR	restricted to psychology, psychosocial support, and behavior assessment	focus on mental health and substance use	-	wrong discipline
27. Advancing Mental Health Diagnostics: GPT-Based Method for Depression Detection	Danner et al., 2023	SICE2023	CR	LH, CR	restricted to psychology, psychosocial support, and behavior assessment	focus on psychology	-	wrong discipline
28. Large language models in bariatric surgery patient support: A transformative approach to patient education and engagement	Samaan et al., 2023	Clin Obes	LH, CR	LH, CR	correspondence	not original research	-	wrong study design
29. Application of Large Language Models such as ChatGPT to Support Nutritional Recommendations for Dialysis Patients	Wang et al., 2023	Kidney Week 2023	LH, CR	LH, CR	abstract not providing sufficient information	insufficient data for thematic synthesis	-	insufficient data for thematic synthesis
30. Enabling the Informed Patient Paradigm with Secure and Personalized Medical Question Answering	Oduro-Afriyie et al., 2023	ACM-BCB 2023	LH, CR	LH, CR, FB	technical development	wrong population	technological development/performance evaluation	technological development/performance evaluation
31. Exploring the Potential of Chat GPT in Personalized Obesity Treatment	Arslan, 2023	Ann Biomed Eng	LH, CR	LH, CR	narrative review	not original research	-	wrong study design
32. O16 Can sexual health clinicians be replaced by robots? Utility of artificial intelligence platforms to give sexual health advice	Taylor et al., 2023	BASHH 2023	LH, CR	LH, CR	abstract not providing sufficient information	insufficient data for thematic synthesis	-	insufficient data for thematic synthesis
33. O-089 Using ChatGPT to answer patient questions about fertility: the quality of information generated by a deep learning language model	Beilby et al., 2023	39th Hybrid Annual Meeting of the ESHRE	LH, CR	LH, CR	abstract not providing sufficient information	insufficient data for thematic synthesis	-	insufficient data for thematic synthesis
34. Enhancing Kidney Transplant Care through the Integration of Chatbot	Valencia et al., 2023	Healthcare	LH, CR	LH, CR	narrative review	not original research	-	wrong study design
35. Assessing the accuracy and completeness of artificial intelligence language models in providing information on methotrexate use	Coskun et al., 2023	Rheumatol Int	LH, CR	LH, CR	restricted to pharmaceutical treatment	focus on MTX	-	wrong discipline
