# Supplementary material for: Current applications and challenges in large language models for patient care: a systematic review
Source: Commun Med (Lond). 2025 Jan 21;5:26. doi: 10.1038/s43856-024-00717-2 (PMC11751060; doi:10.1038/s43856-024-00717-2)
Supplement: Supplementary file 5 — Supplementary Dataset 3 [file 43856_2024_717_MOESM5_ESM.xlsx]

## Sheet: Included
Authors, year; country	Study design	Specialty	Purpose	LLM/tool	Target user	Evaluation/setting	Main outcome	Overall conclusion	Overall outlook	Language [other than English]	Arab	Korean	Mandarin	Spanish	Discipline	Anesthesiology	Cardiology	Dentistry	Dermatology	Emergency Medicine	Endocrinology	Gastroenterology	General Surgery	Gynecology	Hand Surgery	Head and Neck Surgery/Otolaryngology	Infectious Disease	Nephrology	Neurology	Neurosurgery	Nuclear Medicine	Oncology	Ophthalmology	Orthopedics	Plastic Surgery	Primary Care/General	Pulmonology	Radiation Oncology	Radiology	Reproductive Medicine	Rheumatology	Thoracic Surgery	Urology	Vascular Surgery	Medical question answering/chatbot	Generation of patient information	Clinical documentation	Informed consent	Discharge instructions
1. Samaan et al., 2023; USA, UK25	Quantitative	Gastroenterology	GPT-4's accuracy and reproducibility in responding to patient queries on inflammatory bowel disease (IBD) nutrition	GPT-4	P (patient)	88 questions from adult patients in a tertiary hospital, Facebook, Reddit; response assessment by 2 IBD dietitians	Accuracy: 83%, comprehensiveness: 69%, mixed accuracy: 17%, completely incorrect: 0%	GPT-4 is a promising tool for IBD patients seeking nutrition-related information	+ (rather positive)	0	0	0	0	0	1.0	0	0	0	0	0	0	1.0	0	0	0	0	0	0	0	0	0	0	0	0	0	0	0	0	0	0	0	0	0	0	1.0	0	0	0	0
2. Eromosele et al., 2023; USA26	Quantitative	Cardiology	GPT-3.5's knowledge of cardiovascular disease (CVD) racial disparities	GPT-3.5	P/C (patient/caregiver)	60 questions were prompted 3 times; response assessment by a team of cardiologists and other specialized clinicians	Appropriate knowledge: 63.4%, inappropriate: 33.3%, unreliable: 3.3%; 91%/79% of incorrect/hedging responses involved CVD disparities affecting a minority or underserved racial group	GPT-3.5 has satisfactory but suboptimal knowledge of CVD racial disparities	+/- (mixed)	0	0	0	0	0	1.0	0	1.0	0	0	0	0	0	0	0	0	0	0	0	0	0	0	0	0	0	0	0	0	0	0	0	0	0	0	0	1.0	0	0	0	0
3. Johri et al., 2023; USA27	Quantitative	Dermatology	GPT-4's and GPT-3.5's clinical reasoning capabilities using a multi-agent conversational framework	GPT-3.5/GPT-4	P/C	140 skin cancer cases, 100 from an online dermatology website, 40 new cases by 3 dermatology residents; diagnostic accuracy of GPT-4 and GPT-3.5 in conversational versus static settings	91.9%/83.3% accuracy of GPT-4/GPT-3.5 for static vignettes, 85.4%/72.4% for cases in conversational format; GPT-3.5 accuracy improves through conversational summarization (72.4% to 81%); increasing multiple choice (MC)-options lead to decreasing accuracy (GPT-4: 85.4% to 57.2%; GPT-3.5: 72.4% to 20.1%)	GPT-4/GPT-3.5 have limitations in integrating details from conversational interactions	+/-	0	0	0	0	0	1.0	0	0	0	1.0	0	0	0	0	0	0	0	0	0	0	0	0	0	0	0	0	0	0	0	0	0	0	0	0	0	1.0	0	0	0	0
4. Braga et al., 2023; Brazil, Canada, USA28	Qualitative	Pediatric Urology	GPT-3.5's reliability in concept description and usefulness for decision-making in urology	GPT-3.5	P/C	3 queries each for primary megaureter, enuresis, and vesicoureteral reflux were prompted twice; qualitative evaluation by 3 specialists	GPT-3.5's responses partly contain accurate and pertinent information, but most are insufficient and misleading; better performance in less complex questions	GPT-3.5 lacks clinical experience and judgment, potentially providing false information	- (rather negative)	0	0	0	0	0	1.0	0	0	0	0	0	0	0	0	0	0	0	0	0	0	0	0	0	0	0	0	0	0	0	0	0	0	0	1.0	0	1.0	0	0	0	0
5. King et al., 2023; USA29	Quantitative	Cardiology	GPT-4's and GPT-3.5's accuracy and reproducibility in answering heart failure questions; performance between GPT-3.5 and GPT-4	GPT-3.5/GPT-4	P	107 questions related to heart failure from medical societies/institutions and Facebook support groups were prompted twice; assessment by 2 board-certified cardiologists	GPT-4 had highest accuracy in basic knowledge/management: 89.8%/82.9%; GPT-3.5 had highest accuracy in management/other (forecasting, procedures, support): 78.1%/94.1%; partially/incorrect answers: GPT-3.5: 1.9%/GPT-4: 0%; reproducibility: GPT-3.5: 94%/GPT-4: 100%	GPT-3.5/GPT-4 have the potential to serve as accurate and reliable resources for patients with heart failure	+/-	0	0	0	0	0	1.0	0	1.0	0	0	0	0	0	0	0	0	0	0	0	0	0	0	0	0	0	0	0	0	0	0	0	0	0	0	0	1.0	0	0	0	0
6. Huang et al., 2023; USA30	Quantitative	Neurology	GPT-4's effectiveness in identifying and explaining misinformation about Alzheimer's disease (AD) and generating audience-specific, readable explanations	GPT-4	P/C	20 myths about AD validated by 200 Amazon Mechanical Turk participants; response assessment by 11 practitioners/clinicians working primarily in geriatrics	GPT-4 identified 100% of the myths as false; readability: 81% strongly agree/agree; overall results of information retention: 82% strongly agree/agree; potential in clarifying AD misinformation: 82% strongly agree/agree	GPT-4 has potential value in mitigating AD misinformation; need for more refined/detailed explanations of disease mechanisms and treatments	+/-	0	0	0	0	0	1.0	0	0	0	0	0	0	0	0	0	0	0	0	0	1.0	0	0	0	0	0	0	0	0	0	0	0	0	0	0	0	1.0	0	0	0	0
7. Hanna et al., 2023; USA31	Quantitative	Infectiology	GPT-3.5's potential racial and ethnic bias in writing discharge instructions for HIV patients	GPT-3.5	P/C	Discharge instructions based on 100 deidentified HIV patient encounters prompted 4 times each while switching race and ethnicity; statistical assessment of polarity, subjectivity, named entity recognition (NER), Flesch Reading Ease score (readability score), Flesch-Kincaid Grade Level (readability grade), word frequency	No significant differences in generated text regarding polarity, subjectivity, NER, readability, and text length across different races/ethnicities and insurance types; statistically significant differences in word frequency across races/ethnicities and subjectivity across insurance types (commercial insurance eliciting most subjective responses)	GPT-3.5 is relatively invariant to race/ethnicity and insurance type in terms of linguistic and readability measures	+	0	0	0	0	0	1.0	0	0	0	0	0	0	0	0	0	0	0	1.0	0	0	0	0	0	0	0	0	0	0	0	0	0	0	0	0	0	1.0	1.0	1.0	0	1.0
8. Liu et al., 2023; USA13	Quantitative	Primary Care	To develop a fine-tuned LLM on messages and healthcare provider responses from a patient portal; to assess and compare responses to actual provider responses and responses from GPT-3.5/GPT-4	GPT-3.5/GPT-4, CLAIR-Short/-Long based on LLaMA-65B	P/C	10 representative questions based on a patient message framework were chosen by a primary care physician; responses by the LLMs were randomized and evaluated by 4 primary care physicians, and BERTScore values	Responses generated by GPT-3.5/4 received the highest ratings in terms of empathy, responsiveness, accuracy, and usefulness; GPT-3.5/4 and CLAIR-Long outperform CLAIR-Short and doctors' responses significantly	LLMs have great potential in generating responses to patient messages, facilitating communication between patients and primary care providers	+	0	0	0	0	0	1.0	0	0	0	0	0	0	0	0	0	0	0	0	0	0	0	0	0	0	0	0	1.0	0	0	0	0	0	0	0	0	1.0	0	0	0	0
9. Samaan et al., 2023; USA32	Quantitative	Gastroenterology	GPT-3.5's ability to understand and respond to liver cirrhosis patient questions in Arabic compared to English	GPT-3.5	P	91 liver cirrhosis questions from professional societies, institutions, and Facebook support groups were translated into Arabic by 2 bilingual physicians; response grading by a bilingual board-certified transplant hepatologist	Arabic: 72.5% of questions correct, thereof 24.2% graded as comprehensive; English: 79.1% correct, 47.3% graded as comprehensive; 9.9% of the Arabic answers were rated as more accurate, 57.1% as similarly accurate, and 33% as less accurate compared to English	GPT-3.5 has the potential to serve as an additional source of information for Arabic-speaking patients with liver cirrhosis, although its performance in Arabic is less accurate than in English	+	1.0	1.0	0	0	0	1.0	0	0	0	0	0	0	1.0	0	0	0	0	0	0	0	0	0	0	0	0	0	0	0	0	0	0	0	0	0	0	1.0	0	0	0	0
10. Patnaik et al., 2023; USA33	Quantitative	Anesthesiology	GPT-3.5's and Bard's ability to answer anesthesia-related patient questions before surgery	GPT-3.5, Bard	P/C	11 anesthesia-related questions were collected during pre-anesthesia consultation; response evaluation using hallucination counts, readability using Flesch-Kincaid Grade Level (FKG), lexical diversity measures (MTLD), computational sentiment analysis, and Levenshtein distances	GPT-3.5 displayed no hallucination errors, Bard had a 30.3% error rate; FKG scores and MTLD were higher for GPT-3.5 compared to Bard, subjectivity scores were similar	ChatGPT was technical, precise, and descriptive, whereas Bard was conversational, adequate, and exhibited hallucinations.	+/-	0	0	0	0	0	1.0	1.0	0	0	0	0	0	0	0	0	0	0	0	0	0	0	0	0	0	0	0	0	0	0	0	0	0	0	0	0	1.0	0	0	0	0
11. Ali et al., 2023; USA34	Quantitative	Gastroenterology	GPT-3.5's and GPT-4's ability to answer questions about EGD, colonoscopy, EUS, and ERCP and provide emotional support	GPT-3.5/GPT-4	P	113 questions on endoscopic procedures collected from professional societies or institutional websites; response grading by 2 board-certified gastroenterologists or 2 advanced endoscopists; evaluation of emotional support questions by a certified psychiatrist	Comprehensiveness: EGD: 57.9%, colonoscopy: 47.6%, EUS: 48.1%, ERCP: 44.4%; medical accuracy: highest for EGD (52.6% fully accurate), lowest for EUS (40.7% fully accurate); superfluous content: responses were predominantly concise for EGD and colonoscopy, with ERCP and EUS showing increased extraneous content; reproducibility scores: varied across domains, from 50.34% (for EUS) to 68.6% (for EGD)…	GPT3.5/4 holds promise as a supplementary patient resource for common endoscopic procedures.	+	0	0	0	0	0	1.0	0	0	0	0	0	0	1.0	0	0	0	0	0	0	0	0	0	0	0	0	0	0	0	0	0	0	0	0	0	0	1.0	0	0	0	0
12. Suresh et al., 2023; USA35	Quantitative	Otolaryngology	GPT-4's utility as an informational resource for otolaryngology patients	GPT-4	P	18 otolaryngology questions were designed based on the American Academy of Otolaryngology's Clinical Practice Guidelines; response evaluation by clinicians with expertise or subspecialty training in otolaryngology	Safe responses: 100%; Accurate responses: 78%; Comprehensive responses: 83%	GPT-4's otolaryngology advice is safe but lacks accuracy and comprehensiveness, limiting its utility as an informational resource for patients	-	0	0	0	0	0	1.0	0	0	0	0	0	0	0	0	0	0	1.0	0	0	0	0	0	0	0	0	0	0	0	0	0	0	0	0	0	0	1.0	0	0	0	0
13. Yeo et al., 2023; USA36	Quantitative	Gastroenterology	GPT-3.5 versus GPT-4 in understanding and responding to cirrhosis-related questions in English, Korean, Mandarin, and Spanish	GPT-3.5/GPT-4	P	36 English liver cirrhosis questions collected from healthcare organizations and patient support groups were translated into Korean, Mandarin, and Spanish; accuracy grading based on the American Association for the Study of Liver Diseases guidelines; similarity of non-English responses graded by native-speaking hepatologists	GPT-4 showed higher response accuracy compared to GPT-3.5 across all languages; GPT-4 performed significantly better in Mandarin and Korean than GPT-3.5	GPT-4 outperformed GPT-3.5 in responding to English and non-English questions related to cirrhosis	+	1.0	0	1.0	1.0	1.0	1.0	0	0	0	0	0	0	1.0	0	0	0	0	0	0	0	0	0	0	0	0	0	0	0	0	0	0	0	0	0	0	1.0	0	0	0	0
14. Knebel et al., 2023; Germany37	Quantitative	Ophthalmology	GPT-3.5's performance in triaging ophthalmological emergencies	GPT-3.5	P	10 case vignettes, derived from guideline-based prevention topics, each prompted 5 times; responses were assessed for triage accuracy, appropriateness of recommended preclinical measures, and potential harm	Triage accuracy: 93.6%; treatment accuracy: 100%; diagnosis accuracy: 61.5%; appropriate prehospital measures: 66%; potentially harmful to users/patients: 32%	GPT-3.5 should not be used as the sole primary source of information about acute ophthalmologic symptoms	-	0	0	0	0	0	1.0	0	0	0	0	0	0	0	0	0	0	0	0	0	0	0	0	0	1.0	0	0	0	0	0	0	0	0	0	0	0	1.0	0	0	0	0
15. Zhu et al., 2023; China38	Quantitative	Urology	LLM's utility as consultants for prostate cancer patients	GPT-3.5 free/plus, YouChat, NeevaAI, Perplexity (concise and detailed model), Chatsonic	P	22 prostate cancer questions based on patient education guidelines from the Centers for Disease Control and Prevention and UpToDate; response evaluation based on accuracy, comprehensiveness, patient readability, humanistic care, and stability by 3 urologists	GPT-3.5 free responses had the highest accuracy (100% correct), were most comprehensive (95.5% very comprehensive), and most consistent (100%); readability was highest for GPT-3.5 free/plus (100%) compared to other LLMs	LLMs have the potential to be applied in the education and consultation of prostate cancer patients but are not yet capable of completely replacing doctors	+/-	0	0	0	0	0	1.0	0	0	0	0	0	0	0	0	0	0	0	0	0	0	0	0	0	0	0	0	0	0	0	0	0	0	0	1.0	0	1.0	0	0	0	0
16. Lahat et al., 2023; Israel39	Quantitative	Gastroenterology	GPT-3.5's performance in answering patient gastroenterological health questions	GPT-3.5	P	110 gastroenterology questions were collected from open internet sites providing medical information to diverse patients' questions; response assessment for accuracy, clarity, up-to-date knowledge, and effectiveness by 3 gastroenterologists	Mean scores (1 to 5) for treatment questions: accuracy: 3.9, clarity: 3.9, efficacy: 3.3; mean scores for symptom questions: accuracy: 3.4, clarity: 3.7, efficacy: 3.2; mean scores for diagnostic test questions: accuracy: 3.7, clarity: 3.7, efficacy: 3.5	GPT-3.5 has potential as an information source in the field of gastroenterology, but further development is needed	+/-	0	0	0	0	0	1.0	0	0	0	0	0	0	1.0	0	0	0	0	0	0	0	0	0	0	0	0	0	0	0	0	0	0	0	0	0	0	1.0	0	0	0	0
17. Bernstein et al., 2023; USA40	Quantitative	Ophthalmology	GPT-3.5's quality of ophthalmology advice compared to ophthalmologist-written advice	GPT-3.5	P/C	200 question-answer pairs from the Eye Care Forum, with responses from American Academy of Ophthalmology-affiliated physicians; generated and original questions randomly presented to 8 board-certified ophthalmologists, assessment for incorrect information, harm likelihood and severity, medical consensus alignment	Mean accuracy of the expert panel for distinguishing between AI and human answers was 61.3% (individual rater accuracy range: 45% to 74%); no significant differences in responses containing incorrect or inappropriate information and likelihood or extent of harm between GPT-3.5 and human answers	GPT-3.5 provides ophthalmologic advice of comparable quality to that of ophthalmologists	+	0	0	0	0	0	1.0	0	0	0	0	0	0	0	0	0	0	0	0	0	0	0	0	0	1.0	0	0	0	0	0	0	0	0	0	0	0	1.0	0	0	0	0
18. Rogasch et al., 2023; Germany41	Quantitative	Nuclear Medicine	GPT-4's ability to answer patient questions related to [18F]FDG PET/CT imaging for Hodgkin lymphoma or lung cancer	GPT-4	P	25 tasks, including responding to 13 frequently asked patient questions/6 follow-up questions and explaining six fictitious PET/CT reports prompted 3 times; rating by 3 nuclear medicine physicians for appropriateness, helpfulness, inconsistency, validity of references	Appropriate responses: 92%; helpful: 96%; considerable inconsistencies: 16%; references fully valid: 21%	GPT-4 has the potential to offer adequate informational counseling to patients undergoing [18F]FDG PET/CT imaging	+	0	0	0	0	0	1.0	0	0	0	0	0	0	0	0	0	0	0	0	0	0	0	1.0	0	0	0	0	0	0	0	0	0	0	0	0	0	1.0	0	0	0	0
19. Campbell et al., 2023; USA42	Quantitative	Otolaryngology	GPT-3.5's utility as an educational resource for patients on thyroid nodules	GPT-3.5	P	30 questions on thyroid nodules were prompted 4 times using different prompting strategies: no prompting, patient-friendly prompting, 8th-grade-level prompting, and prompting for references; response grading for medical accuracy and clinical appropriateness by 2 otolaryngology resident physicians	69.2% of responses were "at least correct" and did not differ by prompting strategy; 87.5% of medical literature references were legitimate citations thereof 17.1% with incorrectly or completed falsified findings; 12.5% of references were unfindable or incorrect	GPT-3.5 answers most questions about thyroid nodules appropriately, regardless of prompting	+	0	0	0	0	0	1.0	0	0	0	0	0	0	0	0	0	0	1.0	0	0	0	0	0	0	0	0	0	0	0	0	0	0	0	0	0	0	1.0	0	0	0	0
20. Currie et al., 2023; Australia43	Quantitative	Nuclear Medicine	GPT-3.5's and GPT-4's ability to create patient information sheets for nuclear medicine procedures	GPT-3.5/GPT-4	P	7 patient information sheets suitable for gaining informed consent for 7 common procedures in nuclear medicine; assessment by 3 nuclear medicine technologists or scientists for accuracy, appropriateness, currency, and fitness for the purpose	GPT-4 outperformed GPT-3.5 in accuracy, appropriateness, currency, and fitness-for-purpose but was often below the minimum standard; GPT-3.5's responses were below average for all except bone scan (which was average), GPT-4 produced higher-quality patient information sheets, with 3 classified as fit for the purpose	GPT-3.5 is ineffective for nuclear medicine patient information; GPT-4 provides more accurate patient information and may be used for informed consent	+/-	0	0	0	0	0	1.0	0	0	0	0	0	0	0	0	0	0	0	0	0	0	0	1.0	0	0	0	0	0	0	0	0	0	0	0	0	0	1.0	1.0	1.0	1.0	0
21. Draschl et al., 2023; Austria44	Quantitative	Orthopedics	GPT-3.5's performance in answering questions about periprosthetic joint infections of the hip and knee	GPT-3.5	P/C	27 questions from the 2018 International Consensus Meeting on Musculoskeletal Infection; response evaluation by 3 orthopedic surgeons for completeness, misleading information, errors, up-to-dateness, patient and surgeon suitability	Median completeness, up-to-dateness, patient/surgeon suitability of responses (on a 5-point Likert scale, with 5 indicating strongly agree): 4; median Likert-Scale scores for misleading or erroneous responses (with 5 indicating strongly disagree): 4	GPT-3.5 is a predominantly reliable and useful tool for orthopedic surgeons and patients in complex orthopedic questions	+	0	0	0	0	0	1.0	0	0	0	0	0	0	0	0	0	0	0	0	0	0	0	0	0	0	1.0	0	0	0	0	0	0	0	0	0	0	1.0	0	0	0	0
22. Alessandri-Bonetti et al., 2023; USA45	Quantitative	Plastic Surgery	GPT-3.5's potential as a viable source for patient education on body contouring compared to Google search	GPT-3.5	P	15 questions and responses/references from the "People also ask" section of a Google search for "body contouring surgery"; 4 blinded plastic surgeons rated the answer quality of Google and GPT-3.5 using the Global Quality Score	Google responses were rated as poor quality with limited usefulness to patients (mean Likert score: 2.55); GPT-3.5 responses were rated as higher quality and more useful to patients (mean Likert score: 4.38); 33% of GPT-3.5 responses did not provide references when asked; 6% of references were inaccessible or linked to unrelated sites	GPT-3.5 outperformed Google search and can be a useful tool for patient education on body contouring	+	0	0	0	0	0	1.0	0	0	0	0	0	0	0	0	0	0	0	0	0	0	0	0	0	0	0	1.0	0	0	0	0	0	0	0	0	0	1.0	0	0	0	0
23. Capelleras et al., 2024; Turkey, Spain108	Qualitative	Plastic Surgery	GPT-3.5's potential in providing postoperative guidance during rhinoplasty recovery	GPT-3.5	P	8 standardized questions were formulated based on the Rhinobase 2.0 database; qualitatively response assessment for recurring themes, patterns, and trends related to rhinoplasty recovery	GPT-3.5's responses guide common concerns after rhinoplasty, including swelling, emotional adjustment, asymmetry, breathing difficulties, pain, skin color changes, bleeding, and numbness; GPT-3.5 emphasizes the importance of consulting a surgeon for personalized medical advice	GPT-3.5 has the potential to enhance patient education during rhinoplasty recovery but should not replace personalized advice from qualified healthcare professionals	+/-	0	0	0	0	0	1.0	0	0	0	0	0	0	0	0	0	0	0	0	0	0	0	0	0	0	0	1.0	0	0	0	0	0	0	0	0	0	1.0	0	0	0	0
24. Coskun et al., 2023; Turkey46	Quantitative	Urology	GPT-3.5's utility in providing patient information on prostate cancer compared to the European Association of Urology Patient Information (EAUPI)	GPT-3.5	P	59 questions were derived from the EAUPI website; response evaluation by 2 urologists for content accuracy/similarity and quality using precision, recall, F1 score, cosine similarity, and the General Quality Score (GQS)	GPT-3.5's responses were suboptimal in accuracy and quality, with an average F1 score: 0.426, precision: 0.349, recall: 0.549, cosine similarity: 0.609, and GQS: 3.62 ± 0.49; no answer achieved the maximum GQS of 5	Caution should be exercised when using GPT-3.5 for patient information on prostate cancer	-	0	0	0	0	0	1.0	0	0	0	0	0	0	0	0	0	0	0	0	0	0	0	0	0	0	0	0	0	0	0	0	0	0	0	1.0	0	1.0	0	0	0	0
25. Durairaj et al., 2023; USA, Italy47	Quantitative	Plastic Surgery	To compare GPT-3.5's performance in responding to patient questions on septorhinoplasty to the responses from a rhinoplasty surgeon	GPT-3.5	P	6 hypothetical questions on septorhinoplasty were designed by the author; blinded responses of a board-certified rhinoplasty surgeon and GPT-3.5 were evaluated by 7 rhinoplasty surgeons for empathy, accuracy, completeness, overall quality, preferred response	GPT-3.5 outperformed the surgeon response in accuracy, completeness, and overall quality; empathy rating did not significantly differ; GPT-3.5 responses were preferred in 81% of cases	GPT-3.5 has the potential to assist surgeons in educating and counseling patients on septorhinoplasty	+	0	0	0	0	0	1.0	0	0	0	0	0	0	0	0	0	0	0	0	0	0	0	0	0	0	0	1.0	0	0	0	0	0	0	0	0	0	1.0	0	0	0	0
26. Kianian et al., 2023; USA48	Quantitative	Ophthalmology	GPT-3.5's and Bard's ability to produce patient-targeted health information on uveitis and to improve the readability of online health information	GPT-3.5, Bard	P	2 prompts for generating patient-focused health information about uveitis; 9 patient-focused uveitis web page texts from the first Google page were asked to be rewritten for readability; responses were analyzed for readability using the Flesch-Kincaid Grade Level (FKGL); appropriateness rated by 2 fellowship-trained uveitis specialists	Appropriateness GPT-3.5: 100%/Bard: 88.9%; GPT-3.5 provided significantly more comprehensible responses (mean FKGL: 6.3) compared to Bard (mean FKGL: 10.5); online uveitis health information averaged a FKGL of 11.0, GPT-3.5 had a mean FKGL of 8.0, Bard had a mean FKGL of 11.1	GPT-3.5 outperforms Bard in generating/rewriting patient-friendly health information on uveitis	+	0	0	0	0	0	1.0	0	0	0	0	0	0	0	0	0	0	0	0	0	0	0	0	0	1.0	0	0	0	0	0	0	0	0	0	0	0	1.0	1.0	0	0	0
27. Seth et al., 2023; Australia49	Quantitative	Hand Surgery	GPT-3.5's precision and comprehensiveness of answers on the management of carpal tunnel syndrome (CTS); to assess the safety of GPT-3.5's medical advice	GPT-3.5	P/C	2 plastic surgeons developed 6 CTS questions and evaluated responses for accuracy, reliability, comprehensiveness, and reference generation; simulated doctor-patient interactions were employed to assess the safety of GPT-3.5's medical advice	GPT-3.5 provided relevant but superficial information on CTS; references were considered insufficient; during the simulated doctor-patient interactions, GPT-3.5 suggested a diagnostic pathway that differed from the widely accepted clinical consensus on CTS diagnosis	GPT-3.5 has the potential to provide general medical information to patients but requires refinement, particularly regarding accurate referencing and depth of information	+/-	0	0	0	0	0	1.0	0	0	0	0	0	0	0	0	0	1.0	0	0	0	0	0	0	0	0	0	0	0	0	0	0	0	0	0	0	0	1.0	1.0	0	0	0
28. Inojosa et al., 2023; Germany50	Quantitative	Neurology	GPT-4's performance in communicating medical information relevant to multiple sclerosis (MS) to medical professionals and MS patients	GPT-4	P/C	64 clinical scenarios related to MS treatment were manually created and used to generate one explanation each for general practitioners and MS patients; response grading by 3 medical doctors specialized in MS treatment for humanness, accuracy, reliability, writing quality; readability assessment using the Flesch-Kincaid Grade Level (FKGL)	Median humanness score (on a 5-point Likert scale): 5; median correctness score: 4.25; median relevance score: 4; mean FKGL of 15.26 for general practitioners' and 63.14 for MS patients' information	GPT-4 shows promise for communicating medical information related to MS; validation and correction by expert care providers are necessary to ensure patient safety	+/-	0	0	0	0	0	1.0	0	0	0	0	0	0	0	0	0	0	0	0	0	1.0	0	0	0	0	0	0	0	0	0	0	0	0	0	0	0	1.0	0	0	0	0
29. Lyons et al., 2023; USA51	Quantitative	Ophthalmology	To evaluate the triage performance of AI chatbots for ophthalmic conditions	GPT-4, Bing Chat	P/C	44 clinical vignettes were developed based on a literature review of common emergency room ophthalmologic diagnoses; comparison of performance with WebMD Symptom Checker and 8 ophthalmology trainee respondents; response evaluation by 2 experts for accurate diagnosis listed in the top 3 possible diagnoses and correct triage urgency, grossly inaccurate statements, mean reading grade level, mean res…	Ophthalmology trainees achieved the highest correct diagnosis rate (95%), followed by GPT-4 (93%), Bing Chat (77%), and WebMD Symptom Checker (33%); GPT-4 scored highest in triage accuracy (98%), followed by ophthalmology trainees (86%) and Bing Chat (84%); gross inaccuracies were found in 0% of responses by GPT-4 and trainees, 14% by Bing Chat, and 50% by WebMD Symptom Checker	GPT-4 offers high diagnostic and triage accuracy for ophthalmic conditions comparable to that of ophthalmology trainees, suggesting potential utility as a triage tool in healthcare settings	+	0	0	0	0	0	1.0	0	0	0	0	0	0	0	0	0	0	0	0	0	0	0	0	0	1.0	0	0	0	0	0	0	0	0	0	0	0	1.0	0	0	0	0
30. Babayiğit et al., 2023; Turkey52	Quantitative	Periodontology	GPT-3.5's ability to answer the most frequently asked questions on different topics in periodontology	GPT-3.5	P	70 most-frequently asked patient questions generated by GPT-3.5 on 7 different periodontology topics determined by periodontists; 20 periodontists were contacted via email to evaluate the answers for accuracy and completeness	Mean accuracy score (7-point Likert scale): 5.5; mean completeness score (3-point Likert scale): 2.34; statistically significant differences in performance between subjects	GPT-3.5 can be an informational resource for patients and periodontists, but expert supervision is needed to address potential inaccuracies	+/-	0	0	0	0	0	1.0	0	0	1.0	0	0	0	0	0	0	0	0	0	0	0	0	0	0	0	0	0	0	0	0	0	0	0	0	0	0	1.0	0	0	0	0
31. Mondal et al., 2023; India53	Quantitative	Discipline not specified	GPT-3.5's ability to answer patient questions related to lifestyle-related diseases and disorders	GPT-3.5	P	20 fictional cases with 4 lifestyle-related disease questions each were created; content validity checked by a public health expert; response evaluation for accuracy, guidance, sentiment analysis, readability, and content evaluation by two primary care physicians	Average accuracy score (3-point assessment scale from 0 to 2): 1.83; average guidance score: 1.9; high Flesh-Kincaid Grade Level of 14.37 and Flesch Reading Ease Score of 27.8; responses were in a natural and positive tone	GPT-3.5 provides accurate responses and adequate guidance for lifestyle-related health diseases and disorders	+	0	0	0	0	0	1.0	0	0	0	0	0	1.0	0	0	0	0	0	0	0	0	0	0	0	0	0	0	0	0	0	0	0	0	0	0	0	1.0	0	0	0	0
32. Kim et al., 2023; South Korea54	Quantitative	Neurology	GPT-3.5's versus GPT-4's performance in providing educational information on epilepsy	GPT-3.5/GPT-4	P	57 epilepsy questions were developed based on the Korean Epilepsy Society's 'Epilepsy Patient and Caregiver Guide' and prompted twice; response evaluation by 2 epileptologists for educational value/correctness	70% of GPT-4's responses had sufficient educational value; 28% were correct but inadequate; no response was entirely incorrect; GPT-4 outperformed GPT-3.5 and was often on par or better than the actual guide	GPT-4 can be a valuable tool in delivering reliable epilepsy-related information	+	0	0	0	0	0	1.0	0	0	0	0	0	0	0	0	0	0	0	0	0	1.0	0	0	0	0	0	0	0	0	0	0	0	0	0	0	0	1.0	0	0	0	0
33. Song et al., 2023; China55	Quantitative	Urology	Effectiveness of LLMs in providing medical consultations and patient education on urolithiasis	Bard, Claude, GPT-4, Bing Chat	P/C	21 questions from online consultation platforms, surveys conducted among hospitalized urolithiasis patients, and researchers' clinical experience; 2 case scenarios with different complexity; response evaluation by 3 urolithiasis experts for accuracy, ease of understanding, comprehensibility, human caring	Claude consistently scored the highest in all dimensions; GPT-4 ranked second in accuracy, with shortcomings in empathy and human caring; Bard had the lowest accuracy and overall performance	Claude shows superior performance compared to the other 3 LLMs in providing consultations and education on urolithiasis	+/-	0	0	0	0	0	1.0	0	0	0	0	0	0	0	0	0	0	0	0	0	0	0	0	0	0	0	0	0	0	0	0	0	0	0	1.0	0	1.0	0	0	0	0
34. Bitar et al., 2022; Saudi Arabia, USA24	Quantitative	Gynecology	To assess if BERT text summarization increases women's knowledge about HPV	BERT	P	386 women aged ≥ 20 years recruited via Amazon Mechanical Turk were randomly assigned to 2 groups: 1. BERT summarized text, 2. original text on HPV based on 3 publications; a 29-item questionnaire based on Waller et al.'s HPV knowledge measure was used to assess participants' pre- and post-knowledge	Women who read the original texts were more likely to correctly answer 2 questions on the general HPV knowledge subscale and 1 question on the HPV testing knowledge subscale; HPV vaccination knowledge did not significantly differ	BERT text summarization could be a valuable tool in public health education, providing a balance between information completeness and reader time efficiency	+	0	0	0	0	0	1.0	0	0	0	0	0	0	0	0	1.0	0	0	0	0	0	0	0	0	0	0	0	0	0	0	0	0	0	0	0	0	1.0	1.0	0	0	0
35. Zalzal et al., 2023; USA56	Quantitative	Otolaryngology	GPT-3.5's utility for answering otolaryngology-related questions from the lay public	GPT-3.5	P	30 commonly asked questions by patients/families were collected over 3 months by pediatric otolaryngologists; response ratings by 2 board-certified otolaryngologists and 13 lay public graders for correctness or confidence of accuracy	Experts: 98.3% of questions correct; non-experts: 79.8% confidence in GPT-3.5's response accuracy	GPT-3.5 can serve as a helpful medical information tool; while physicians rate its information as accurate and comprehensive, laypersons lack confidence in GPT-3.5	+/-	0	0	0	0	0	1.0	0	0	0	0	0	0	0	0	0	0	1.0	0	0	0	0	0	0	0	0	0	0	0	0	0	0	0	0	0	0	1.0	0	0	0	0
36. Chervenak et al., 2023; USA57	Quantitative	Gynecology	GPT-3.5's performance in responding to fertility-related questions	GPT-3.5	P	1. 17 infertility questions from the FAQ of the Centers for Disease Control (CDC), response assessment by 2 physicians for sentiment analysis, factual statements, incorrectness, and references; 2. 2 validated fertility knowledge surveys, evaluation of percentiles compared to published population data; 3. 7 statements from the American Society for Reproductive Medicine Committee converted into que…	1. GPT-3.5 responses matched CDC's in length, factual content, sentiment, and subjectivity; 6.12% of GPT-3.5's factual statements were incorrect, only one (0.7%) provided a reference; 2. GPT-3.5 scored at the 87th percentile for the Cardiff Fertility Knowledge Scale and at the 95th percentile for the Fertility and Infertility Treatment Knowledge Score; 3. all 7 missing facts for the summary state…	GPT-3.5 produces relevant and meaningful responses to fertility-related questions comparable to established resources	+	0	0	0	0	0	1.0	0	0	0	0	0	0	0	0	0	0	0	0	0	0	0	0	0	0	0	0	0	0	0	0	1.0	0	0	0	0	1.0	1.0	0	0	0
37. Bushuven et al., 2023; Germany58	Quantitative	Emergency Medicine	GPT-3.5's and GPT-4's performance in supporting parents in Basic Life Support (BLS) and Pediatric Advanced Life Support (PALS)	GPT-3.5/GPT-4	P	22 case vignettes describing prototypical BLS (n=2)/PALS emergencies (n=20), developed and validated by 5 emergency physicians and prompted 3 times; response evaluation for diagnostic accuracy, emergency call advice, and validity of advice	GPT-3.5/GPT-4 accurately diagnosed the condition in 94% of cases, advised calling emergency services in 54% of cases, provided correct first aid instructions in 45% of cases, and incorrectly recommended advanced life support techniques in 13.6% of cases	The reliability and safety of GPT-3.5/GPT-4 as emergency support tools are questionable, but they show potential for aiding in diagnosing pediatric emergencies	+/-	0	0	0	0	0	1.0	0	0	0	0	1.0	0	0	0	0	0	0	0	0	0	0	0	0	0	0	0	0	0	0	0	0	0	0	0	0	1.0	0	0	0	0
38. Jeblick et al., 2023; Germany59	Quantitative	Radiology	To assess the quality of GPT-3.5 in generating simplified radiology reports	GPT-3.5	P	Three fictitious radiology reports were created by a radiologist and simplified by GPT-3.5 15 times each; quality assessment by 15 radiologists for actual correctness, completeness, and potential harm	Factual correctness: 75% "Agree/Strongly agree"; incorrect passages in 51% of reports; missing relevant information in 22% of reports; potentially harmful content in 36% of reports	GPT-3.5 shows potential in simplifying radiology reports but needs refinement to ensure accuracy and prevent harm	+/-	0	0	0	0	0	1.0	0	0	0	0	0	0	0	0	0	0	0	0	0	0	0	0	0	0	0	0	0	0	0	1.0	0	0	0	0	0	1.0	1.0	0	0	0
39. Samaan et al.; 2023; USA60	Quantitative	General Surgery	GPT-3.5's accuracy and reproducibility in answering patient questions about bariatric surgery	GPT-3.5	P	151 questions from professional societies, health institutions, and Facebook support groups prompted twice each; response grading for accuracy and reproducibility by 2 board-certified bariatric surgeons	Comprehensive: 86.8% of responses; reproducible: 90.7% of responses	GPT-3.5 is a useful information resource for patients about bariatric surgery, but it should complement, not replace, standard care from healthcare professionals	+/-	0	0	0	0	0	1.0	0	0	0	0	0	0	0	1.0	0	0	0	0	0	0	0	0	0	0	0	0	0	0	0	0	0	0	0	0	0	1.0	0	0	0	0
40. Zhou et al.; 2023; Germany, India, Spain61	Quantitative	Gastroenterology	GPT-3.5's and GPT-4's potential in disseminating gastric cancer knowledge, providing consultation recommendations, and interpreting gastroscopy reports	GPT-3.5/GPT-4	P/C	23 gastric cancer questions prompted 3 times, evaluation of appropriateness and consistency of responses; case materials from the Chinese Medical Case Repository, Journal of Medical Case Reports, and F1000 Research prompted 3 times to assess consultation recommendations and endoscopy report analysis for abnormalities and consistency	GPT-4 outperformed GPT-3.5 in all tasks; gastric cancer questions: 91.3% appropriate, 95.7% consistent (GPT-3.5: 78.3%/82.6%); consultation recommendations: 80.4% appropriate, 82.6% consistent (GPT-3.5: 69.6%/73.9%); endoscopy report analysis: 69.6% appropriate, 65.2% consistent (GPT-3.5: 56.5%/58.7%)	GPT-4 shows potential in disseminating medical knowledge and assisting in medical consultation but should not be a substitute for professional medical advice	+/-	0	0	0	0	0	1.0	0	0	0	0	0	0	1.0	0	0	0	0	0	0	0	0	0	0	0	0	0	0	0	0	0	0	0	0	0	0	1.0	0	0	0	0
41. Oniani et al., 2023; USA62	Quantitative	Discipline not specified	Effectiveness of neural machine translation (NMT) models in translating health illiterate language in patient education materials	BERT, BioBERT, BioClinicalBERT	P	A corpus for training NMT models was created using data on patient education materials from MedlinePlus.gov, Drugs.com, Mayoclinic.org, and Reddit.com; conversion into illiterate language using the CDC Plain Language Thesaurus; evaluation of NMT models using BLEU score for translation quality	BiLSTM outperformed LLMs with a mean BLEU score of 41.578, followed by BERT: 33.582, BioBERT: 33.278, and BioClinicalBERT: 31.191	NMT models show effectiveness in translating health illiterate language into patient education materials	+	0	0	0	0	0	1.0	0	0	0	0	0	0	1.0	0	0	0	0	0	0	0	0	0	0	0	0	0	0	0	0	0	0	0	0	0	0	0	1.0	0	0	0
42. Hernandez et al., 2023; Barbados, USA63	Quantitative	Endocrinology	GPT-3.5's correctness and consistency in responding to questions on type 2 diabetes mellitus (T2DM) and associated complications	GPT-3.5	P	70 questions about T2DM and its complications were developed by physicians and evaluated by research staff; prompted 3 times each; response evaluation by 2 internal medicine board-certified physicians	98.5% of responses were appropriate; 1.4% of responses were inappropriate but still met minimal standards of care	GPT-3.5 demonstrates potential as a supplementary tool for diabetes education	+	0	0	0	0	0	1.0	0	0	0	0	0	1.0	0	0	0	0	0	0	0	0	0	0	0	0	0	0	0	0	0	0	0	0	0	0	0	1.0	0	0	0	0
43. Kuşcu et al., 2023; Turkey, Iran64	Quantitative	Otolaryngology	GPT-4's accuracy and reliability in responding to head and neck cancer (HNC) questions	GPT-4	P/C	154 HNC questions from professional societies, institutions, patient support groups, and social media; response grading by 2 head and neck surgeons for accuracy and reproducibility	Comprehensive/correct: 86.4% of responses; reproducible: 94.1% of responses; no responses completely inaccurate/irrelevant	GPT-4 has the potential to serve as a valuable information source on HNC for patients and healthcare professionals	+	0	0	0	0	0	1.0	0	0	0	0	0	0	0	0	0	0	1.0	0	0	0	0	0	0	0	0	0	0	0	0	0	0	0	0	0	0	1.0	0	0	0	0
44. Biswas et al., 2023; UK65	Quantitative	Ophthalmology	GPT-3.5's accuracy and information quality in answering myopia questions	GPT-3.5	P	11 questions on myopia were constructed based on the "frequently asked questions on myopia" webpage of the Association of British Dispensing Opticians; prompted 5 times each; response evaluation by 5-members of the optometry teaching and research staff for accuracy and response quality	24% of questions were rated as very good, 49% as good, 22% as acceptable, 3.6% as poor, and 1.8% as very poor; information quality was good for 90.9% of questions and acceptable for one question (9.1%)	GPT-3.5 shows potential in providing information on myopia, but limitations and inaccuracies need to be addressed before its implementation in clinical settings	+/-	0	0	0	0	0	1.0	0	0	0	0	0	0	0	0	0	0	0	0	0	0	0	0	0	1.0	0	0	0	0	0	0	0	0	0	0	0	1.0	0	0	0	0
45. Chiesa-Estomba et al., 2023; Spain, Austria, Belgium, France, Italy66	Quantitative	Otorhinolaryngology	To assess the level of agreement between GPT-3.5 and expert sialendoscopists (EESS) in clinical decision-making and patient information support for the management of salivary gland disorders	GPT-3.5	P	6 questions based on the most common clinical scenarios in 3 sialendoscopy clinics; 10 EESS responded via e-questionnaire and were compared against GPT-3-5 by another set of 10 EESS, assessing the level of agreement	Mean agreement score (5-point Likert scale): GPT-3.5: 3.4, ES: 4.1; mean therapeutic alternatives number: GPT-3.5: 3.3, ES: 2.6	GPT-3.5 is a promising tool in the clinical decision-making process within the salivary gland clinic	+	0	0	0	0	0	1.0	0	0	0	0	0	0	0	0	0	0	1.0	0	0	0	0	0	0	0	0	0	0	0	0	0	0	0	0	0	0	1.0	0	0	0	0
46. Decker et al., 2023; USA67	Quantitative	General Surgery	To compare GPT-3.5's readability, accuracy, and completeness with surgeon-generated information on the risks, benefits, and alternatives (RBAs) of common surgical procedures	GPT-3.5	P/C	6 RBAs for common surgical procedures were generated using GPT-3.5 by a multidisciplinary group of surgeons and compared against 5 surgeon-generated RBAs for each of the 6 surgical procedures for readability, accuracy, and completeness using a rubric with recommendations from LeapFrog, the Joint Commission, and the American College of Surgeons by at least 2 blinded reviewers	Mean composite scores for completeness and accuracy: GPT-3.5: 2.2, surgeons: 1.6; mean readability scores: GPT-3.5: 12.9, surgeons: 15.7	GPT-3.5 has the potential to enhance informed consent documentation by providing more readable, accurate, and complete information compared to surgeon-generated content	+	0	0	0	0	0	1.0	0	0	0	0	0	0	0	1.0	0	0	0	0	0	0	0	0	0	0	0	0	0	0	0	0	0	0	0	0	0	0	1.0	1.0	1.0	0
47. Kaarre et al., 2023; USA, Sweden68	Quantitative	Orthopedics	GPT-4's usefulness in answering questions by patients and non-orthopedic medical doctors on anterior cruciate ligament (ACL) surgery	GPT-4	P	20 questions on ACL surgery developed based on a literature search and frequently asked patient questions for patients and non-orthopedic doctors; response evaluation by 4 orthopedic sports medicine surgeons for correctness, completeness, and adaptiveness	GPT-4 patient responses fully or majority correct: 65%; mean correctness score (2-point scale from 0 to 2): patients: 1.69, surgeons: 1.66; mean completeness score: patients: 1.51, surgeons: 1.64; mean adaptiveness score: patients: 1.75, surgeons: 1.73	GPT-4 has the potential as a supplementary tool for patient education on ACL surgery but cannot replace the expertise of orthopedic sports medicine surgeons	+/-	0	0	0	0	0	1.0	0	0	0	0	0	0	0	0	0	0	0	0	0	0	0	0	0	0	1.0	0	0	0	0	0	0	0	0	0	0	1.0	0	0	0	0
48. Ferreira et al., 2023; USA69	Quantitative	Dermatology	GPT-4's appropriateness in responding to common questions by dermatology patients	GPT-4	P	31 questions on 6 common skin conditions and queries were created by 3 dermatologists based on their experience and a literature review and prompted 3 times; response grading as "appropriate" or "inappropriate" by 3 dermatologists	88% of responses were appropriate; 12% of responses were inappropriate; 16.1% of responses had an inappropriate response average, with a minimum of 2 dermatologists rating 2 out of 3 responses as inappropriate	GPT-4 shows potential as a public dermatology resource, but it should not replace professional medical advice and remain a supplementary informational tool	+/-	0	0	0	0	0	1.0	0	0	0	1.0	0	0	0	0	0	0	0	0	0	0	0	0	0	0	0	0	0	0	0	0	0	0	0	0	0	1.0	0	0	0	0
49. Truhn et al., 2023; Germany70	Quantitative	Radiology, Orthopedics	GPT-4's validity of patient treatment recommendations for common knee and shoulder orthopedic conditions using clinical MRI reports	GPT-4	P	20 anonymized reports out of 94 knee and 38 shoulder MRI studies were selected by a musculoskeletal radiologist and prompted twice for German-English translation and the provision of treatment recommendations; response evaluation by 2 orthopedic surgeons for overall quality, scientific and clinical basis, and clinical usefulness and relevance	Quality of treatment recommendations was rated as good (10%), very good (60%), or excellent (30%) for the knee and shoulder; recommendations were mainly up-to-date and consistent, adhering to clinical and scientific evidence; no signs of hallucinations or nonsensical responses, but a tendency to provide generic and unspecific answers	GPT-4 shows promise in offering accurate and clinically relevant treatment recommendations for orthopedic knee and shoulder issues but should not replace consultations with specialists for treatment advice	+/-	0	0	0	0	0	1.0	0	0	0	0	0	0	0	0	0	0	0	0	0	0	0	0	0	0	1.0	0	0	0	0	1.0	0	0	0	0	0	0	1.0	0	0	0
50. Hurley et al., 2023; USA71	Quantitative	Orthopedics	GPT-3.5's quality and readability of information regarding shoulder stabilization surgery	GPT-3.5	P	23 patient questions on shoulder stabilization surgery were developed based on prior studies; response evaluation by 3 residents for quality (DISCERN score, JAMA benchmark criteria) and readability (Flesch-Kincaid Reading Ease Score (FRES) and grade level (FKGL))	JAMA benchmark criteria score: 0 (no reference cited); DISCERN score: 60 (considered good); FRES: 26.2; FKGL of a college graduate	GPT-3.5 has the potential to provide high-quality answers to questions relating to shoulder stabilization surgery, but it is unclear where the answers originated	+/-	0	0	0	0	0	1.0	0	0	0	0	0	0	0	0	0	0	0	0	0	0	0	0	0	0	1.0	0	0	0	0	0	0	0	0	0	0	1.0	0	0	0	0
51. Cankurtaran et al., 2023; Turkey72	Quantitative	Gastroenterology	GPT-3.5's performance in answering inflammatory bowel disease (IBD) questions for patients and healthcare professionals	GPT-3.5	P/C	5 patient questions each on Crohn's disease and Colitis Ulcerosa based on Google Trends; 5 questions each generated by 4 gastroenterologists; response evaluation for reliability and usefulness by 2 gastroenterologists	Mean patient reliability/usefulness scores (7-point Likert scale): professional sources 5/5.2, patient-derived responses: 4/4.35	GPT-3.5 exhibits partial reliability and usefulness in the context of IBD but has limitations and deficiencies	+/-	0	0	0	0	0	1.0	0	0	0	0	0	0	1.0	0	0	0	0	0	0	0	0	0	0	0	0	0	0	0	0	0	0	0	0	0	0	1.0	0	0	0	0
52. Birkun et al., 2023; Russia, India73	Quantitative	Emergency Medicine	To evaluate the performance of LLMs in providing guideline-consistent advice on help to a non-breathing victim in emergencies	Bard, Bing Chat	P	Bing Chat and Bard were prompted 20 times each with the query "What to do if someone is not breathing?"; original and self-corrected response rated by 2 authors for compliance with the Resuscitation Council UK Guidelines	LLM's responses lacked guideline-consistent instructions for helping a non-breathing victim; Bing Chat: 9.5% compliance; Bard: 11.4% compliance; LLMs overestimated the quality of their response compared to expert ratings (10-point Likert scale); Bing Chat: 7 points; Bard: 9.0 points; LLMs denied containing guidelines-inconsistent instructions	Bing Chat and Bard provide understandable but unreliable resuscitation information, lacking essential details and occasionally including harmful directives	+/-	0	0	0	0	0	1.0	0	0	0	0	1.0	0	0	0	0	0	0	0	0	0	0	0	0	0	0	0	0	0	0	0	0	0	0	0	0	1.0	0	0	0	0
53. Pushpanathan et al., 2023; Singapore, China74	Quantitative	Ophthalmology	Proficiency of GPT-3.5/4 and Bard in addressing queries related to ocular symptoms	GPT-3.5/GPT-4, Bard	P	37 questions on ocular symptoms were developed by a team of 5 ophthalmologists and clinical optometrists considering common online health information sites; random presentation to 3 ophthalmologists and evaluation for accuracy, comprehensiveness, evaluation of self-awareness levels through prompts for self-correction; qualitative analysis of poorly rated responses by two ophthalmologists	GPT-4 exhibited higher average total accuracy (8.2 of 9) compared to GPT-3.5 (7.5) and Bard (7); comprehensiveness was good without significant differences; GPT-3.5 issued a general disclaimer when prompted to self-check, emphasizing the need for additional personal medical information; GPT-4 and Google Bard consistently asserted the accuracy of their original responses, even when deemed as 'poor…	GPT-4 demonstrates superior performance in addressing ophthalmologic queries, highlighting its utility in providing accurate and comprehensive responses	+	0	0	0	0	0	1.0	0	0	0	0	0	0	0	0	0	0	0	0	0	0	0	0	0	1.0	0	0	0	0	0	0	0	0	0	0	0	1.0	0	0	0	0
54. Shao et al., 2023; China75	Quantitative	Thoracic Surgery	GPT-3.5's appropriateness and comprehensiveness for perioperative patient education in thoracic surgery in English and Chinese contexts	GPT-3.5	P	37 questions focused on perioperative thoracic surgery patient education based on guideline-based topics and personal experience prompted in English and Chinese; response evaluation by 35 reviewers with thoracic surgery experience for appropriateness and comprehensiveness	92% of responses were rated as "qualified" both in English and Chinese contexts, 8% of responses in both languages were rated as "unqualified"	GPT-3.5 shows promise in providing appropriate and comprehensive information, which could enhance patient education and clinical service quality in thoracic surgery	+	1.0	0	0	1.0	0	1.0	0	0	0	0	0	0	0	0	0	0	0	0	0	0	0	0	0	0	0	0	0	0	0	0	0	0	1.0	0	0	1.0	0	0	0	0
55. Vaira et al., 2023; Italy, Belgium, Spain, France76	Quantitative	Head and Neck Surgery	GPT-4's accuracy in answering questions and solving clinical scenarios related to head and neck surgery	GPT-4	P/C	144 questions (50% each open-ended/binary) and 15 clinical scenarios developed by 18 head and neck surgeons from 14 Italian centers; response evaluation for accuracy and completeness by the same 18 surgeons; reference assessment by 2 reviewers; comparison of performance with a resident surgeon by 3 reviewers	84.7% correct response rate for closed-ended questions; median accuracy score of 6 (of 6) for open-ended questions; median completeness score of 3 (of 3) for open-ended questions; fully or nearly fully correct diagnoses in 81.7% of clinical scenarios; complete diagnostic or therapeutic procedures proposed in 56.7% of cases; the resident significantly outperformed GPT-4 in all domains	GPT-4 demonstrates a good level of accuracy in responding to head and neck surgery but should not be considered a reliable support for decision-making in clinical settings	+/-	0	0	0	0	0	1.0	0	0	0	0	0	0	0	0	0	0	1.0	0	0	0	0	0	0	0	0	0	0	0	0	0	0	0	0	0	0	1.0	0	0	0	0
56. Chen et al., 2023; USA77	Quantitative	Oncology	GPT-3.5's performance in providing cancer treatment recommendations concordant with National Comprehensive Cancer Network (NCCN) guidelines	GPT-3.5	P	4 zero-shot prompts for treatment recommendations for each of 26 cancer diagnosis descriptions; 3 board-certified oncologists assessed concordance with the 2021 NCCN guideline based on 5 scoring criteria	100% of outputs included at least one NCCN-concordant treatment; 34.3% of outputs also recommended one or more non-concordant treatments; hallucinated treatments in 13 of 104 (12.5%) outputs	One-third of GPT-3.5's treatment recommendations were at least partially non-concordant with NCCN guidelines; therefore, clinicians should advise patients that chatbots are not reliable sources of treatment information	-	0	0	0	0	0	1.0	0	0	0	0	0	0	0	0	0	0	0	0	0	0	0	0	1.0	0	0	0	0	0	0	0	0	0	0	0	0	1.0	0	0	0	0
57. Bellinger et al., 2023; USA78	Quantitative	Otolaryngology	GPT-3.5's performance in responding to questions on Benign Paroxysmal Positional Vertigo (BPPV) compared to Google webpages	GPT-3.5	P	5 questions based on the top 30 Google search results for BBPV prompted 3 times; response assessment and comparison to Google Websites addressing these questions by 2 first-year medical student reviewers for readability (Flesch‐Kincaid Grade Level (FKGL) and Flesch Reading Ease (FRE)), quality (DISCERN score), and understandability and actionability (PEMAT-P); accuracy and currency evaluation by …	Experts rated GPT-3.5 information as accurate (mean score 4.2 of 5) and current (mean score 4.3); GPT-3.5 had higher FKGL scores (mean 13.9) compared to Google search results (mean 10.7); Google webpages had higher total DISCERN scores (mean 56.5) compared to GPT-3.5 individual responses (mean 17.5); Google webpages scored higher in understandability (82.3%) compared to GPT-3.5 individual respons…	GPT-3.5 provides accessible information but is generally of lower quality, readability, understandability, and actionability compared to Google webpage resources	-	0	0	0	0	0	1.0	0	0	0	0	0	0	0	0	0	0	1.0	0	0	0	0	0	0	0	0	0	0	0	0	0	0	0	0	0	0	1.0	0	0	0	0
58. Nielsen et al., 2023; Denmark79	Quantitative	Otorhinolaryngology	GPT-4's accuracy in providing relevant medical information on otolaryngology (ORL) questions	GPT-4	P	27 questions on 9 ORL conditions; response evaluation by 13 physicians from a tertiary ORL department for accuracy, relevance, and depth of responses; GPT-4 was asked to evaluate the responses on the same metrics as an otolaryngologist	Mean score of 3.4 (of 5) for accuracy, relevance, and depth; highest rating for relevance (mean score of 3.7); lowest rating for depth (mean score of 3); self-assessment rating of GPT-4 was 5 for all categories	GPT-4 demonstrates promise in providing relevant and accurate medical information but requires enhancements in response depth and mitigating potential biases	+/-	0	0	0	0	0	1.0	0	0	0	0	0	0	0	0	0	0	1.0	0	0	0	0	0	0	0	0	0	0	0	0	0	0	0	0	0	0	1.0	1.0	0	0	0
59. Sezgin et al., 2023; USA80	Quantitative	Gynecology	LLMs' quality of responses compared to Google Search results in addressing questions about postpartum depression (PPD)	GPT-4, Bard	P	14 PPD-related patient questions from the American College of Obstetricians and Gynecologists; response evaluation by 2 board-certified physicians using the GRADE-informed scale	Mean GRADE score for GPT-4: 3.9; significant higher quality compared to Bard (Z=2.143; adjusted P=.048) and Google Search (Z=3.464; adjusted P<.001)	GPT-4 and Bard exhibit potential in delivering clinically accurate responses that are of higher quality compared to those obtained from Google Search	+	0	0	0	0	0	1.0	0	0	0	0	0	0	0	0	1.0	0	0	0	0	0	0	0	0	0	0	0	0	0	0	0	1.0	0	0	0	0	1.0	0	0	0	0
60. Floyd et al., 2023; USA81	Quantitative	Radiation Oncology	GPT-3.5's/GPT-4's accuracy and comprehensiveness in answering patient questions related to radiation oncology	GPT-3.5/GPT-4	P/C	252 patient-centered questions, including 28 templates applied to 9 cancer types based on the Patient Concerns Inventory for Head and Neck Cancer and the National Cancer Institute's website "Questions to Ask Your Doctor About Treatment"; evaluation by 2 independent radiation oncology residents for accuracy and comprehensiveness	34.1% of answers contained inaccurate information, 26.2% contained correct information but missed essential context, 39.7% of responses were correct and comprehensive; among inaccurate responses, 71% were categorized as potentially appropriate within a context other than the prompt, and 29% were deemed inaccurate in any clinical context; GPT-4 performed similarly on a subset of questions	GPT-3.5/4 fail to consistently generate accurate and comprehensive responses to the majority of radiation oncology patient-centered questions	-	0	0	0	0	0	1.0	0	0	0	0	0	0	0	0	0	0	0	0	0	0	0	0	0	0	0	0	0	0	1.0	0	0	0	0	0	0	1.0	0	0	0	0
61. Uz et al., 2023; Turkey82	Quantitative	Rheumatology	GPT-3.5's reliability and usefulness in providing information about common rheumatic diseases	GPT-3.5	P/C	7 common rheumatic diseases were identified using the American College of Rheumatology and European League against Rheumatism guidelines; Google Trends was used to determine the 4 most frequently searched keywords for each disease; keywords were used by different users in an ongoing chat; response evaluation for reliability and usefulness by 2 physical medicine and rehabilitation specialists	Highest reliability score for osteoarthritis (mean: 5.62 of 7); highest usefulness score for ankylosing spondylitis (mean: 5.87 of 7); no significant difference between the subjects in terms of reliability and usefulness	Although GPT-3.5 is reliable and useful for patients, it may contain false answers	+/-	0	0	0	0	0	1.0	0	0	0	0	0	0	0	0	0	0	0	0	0	0	0	0	0	0	0	0	0	0	0	0	0	1.0	0	0	0	1.0	0	0	0	0
62. Athavale et al., 2023; USA83	Quantitative	Vascular Surgery	To assess the potential of chatbots in answering chronic venous disease patient questions and electronic health record inbox management	GPT-3.5/GPT-4, LLaMA (Clinical Camel)	P/C	2 questionnaires (1 for non-complex medical/administrative matters, 1 for complex medical chronic venous disease questions based on patient messages) consisting of 20 questions each; complex medical questions were also posed to Clinical Camel; response grading by 2 physicians for appropriateness and completeness	Non-complex medical questions: GPT-4: 100% appropriate and complete, GPT-3.5: 70%; complex medical questions: GPT-4: 75% appropriate and complete, GPT-3.5: 45%; Clinical Camel: 0% appropriate and complete, 25% appropriate but incomplete, 25% neither appropriate nor inappropriate, 50% wrong	GPT-4 demonstrates potential in responding to administrative/non-complex medical and complex medical questions related to chronic venous disease	+	0	0	0	0	0	1.0	0	0	0	0	0	0	0	0	0	0	0	0	0	0	0	0	0	0	0	0	0	0	0	0	0	0	0	0	1.0	1.0	0	0	0	0
63. Li et al., 2023; USA, China84	Quantitative	Discipline not specified	To create a specialized LLM with enhanced accuracy in medical advice	GPT-3.5, LLaMA (ChatDoctor)	P/C	Dataset curation using roughly 100,000 interactions from HealthCareMagic and 10,000 conversations from iCliniq; MedlinePlus/Wikipedia as an external knowledge brain; performance evaluation by testing various contemporary medical queries; BERTScore was employed to compute precision, recall, and F1 scores for ChatDoctor and GPT-3.5 on questions from the iCliniq database, with responses from physici…	ChatDoctor significantly outperformed GPT-3.5 in precision, recall, and F1 scores and provided more sufficient and reliable answers on novel diseases and drugs	ChatDoctor has the potential to improve accuracy and efficiency in medical diagnosis, reducing the workload for medical professionals	+	0	0	0	0	0	1.0	0	0	0	0	0	0	0	0	0	0	0	0	0	0	0	0	0	0	0	0	1.0	0	0	0	0	0	0	0	0	1.0	0	0	0	0
64. Seth et al., 2023; Australia85	Quantitative	Plastic Surgery	To assess the efficacy of employing GPT-3.5, Bard, and Bing Chat in obtaining and synthesizing information about rhinoplasty	GPT-3.5, Bard, Bing Chat	P	6 questions on rhinoplasty were developed by 3 board-certified plastic surgeons and prompted to GPT-3.5, Bard, and Bing Chat; response evaluation by comparing them with current healthcare guidelines for rhinoplasty and through evaluation by the panel of plastic surgeons; readability assessment using the Flesch Reading Ease Score (FRES), Flesch–Kincaid Grade Level (FKGL), and Coleman–Liau Index (C…	Bard and GPT-3.5 showed a significantly higher mean FRES than Bing Chat: Bard: 47.47, GPT-3.5: 37.68, Bing Chat: 18.29; Bard and GPT-3.5 had a lower mean FKGS: Bard: 9.7, GPT-3.5: 10.15, Bing Chat: 18.25; Bard and GPT-3.5 exhibited a lower CLI: Bard: 10.83, GPT-3.5: 12.17, Bing Chat: 12.00; Bard had the highest DISCERN score: Bard: 46.33, GPT-3.5: 42.17, Bing Chat: 35.75	The use of LLMs such as GPT-3.5, Bard, and Bing Chat to obtain detailed information about specific surgical procedures such as rhinoplasty demonstrate potential, but challenges regarding their depth and specificity remain.	+/-	0	0	0	0	0	1.0	0	0	0	0	0	0	0	0	0	0	0	0	0	0	0	0	0	0	0	1.0	0	0	0	0	0	0	0	0	0	1.0	0	0	0	0
65. Kuckelman et al., 2024; USA110	Quantitative	Radiology	Bing Chat's accuracy in providing patient education for common radiologic exams	Bing Chat	P	10 questions each for MRI Spine, CT abdomen, and bone biopsy were developed by the authors and Bing Chat itself (50% each); prompted twice using 3 different chatbot settings; response grading for accuracy and completeness by 2 independent reviewers compared to radiologyinfo.org	93% of responses "entirely correct", 7% "mostly correct"; 65% of responses "complete", 35% of responses "mostly complete"	Bing Chat offers precise responses regarding radiology exams and procedures, indicating its potential to enhance the patient experience in radiology	+	0	0	0	0	0	1.0	0	0	0	0	0	0	0	0	0	0	0	0	0	0	0	0	0	0	0	0	0	0	0	1.0	0	0	0	0	0	1.0	0	0	0	0
66. Lockie et al., 2023; Australia86	Quantitative	General Surgery	To evaluate a GPT-3.5 generated patient information leaflet (PIL) against a surgeon-generated version	GPT-3.5	P	28 patients undergoing laparoscopic cholecystectomy and 16 doctors from 2 hospitals in Melbourne were asked to complete a survey based on a validated evaluation instrument for PIL; comparison of the PIL about laparoscopic cholecystectomy generated by GPT-3.5 versus one developed by surgeons	Patients scored GPT-3.5 and surgeon-generated PILs similarly (both median: 8 (of 8)); doctors rated GPT-3.5's PIL slightly higher (median: 7 for GPT-3.5 versus 6 for surgeons)	GPT-3.5's-generated PIL was comparable to or slightly better than the surgeon-generated version, indicating the feasibility of using LLMs for PIL creation	+	0	0	0	0	0	1.0	0	0	0	0	0	0	0	1.0	0	0	0	0	0	0	0	0	0	0	0	0	0	0	0	0	0	0	0	0	0	1.0	0	0	0	0
67. Haver et al., 2023; USA87	Quantitative	Radiation Oncology	To evaluate the effectiveness of GPT-3.5/4 and Bard in simplifying responses to patient questions on lung cancer and lung cancer screening (LCS) to improve readability and clinical appropriateness	GPT-3.5/GPT-4, Bard	P	19 questions, each prompted 3 times, about lung cancer and LCS were posed to GPT-3.5 to generate baseline responses; assessment for readability and accuracy by 3 fellowship-trained cardiothoracic radiologists; simplified baseline responses evaluated by the same radiologists	Baseline: GPT-3.5 Flesch reading ease score: 49.7, Flesch-Kincaid readability grade: 12.6; Simplified: GPT-3.5 reading ease: 62, readability grade: 10, GPT-4 reading ease: 68, readability grade: 9.6, Bard reading ease: 71, readability grade: 8.2; responses were deemed clinically accurate in 84% (GPT-3.5), 79% (GPT-4), and 95% (Bard)	GPT-3.5, GPT-4, and Bard demonstrate potential in generating and simplifying responses to patient questions on lung cancer and LCS	+	0	0	0	0	0	1.0	0	0	0	0	0	0	0	0	0	0	0	0	0	0	0	0	0	0	0	0	0	1.0	0	0	0	0	0	0	0	1.0	0	0	0	0
68. Li et al., 2023; USA88	Quantitative	Radiology	GPT-3.5's potential in simplifying radiology reports to the reading level of the average United States adult	GPT-3.5	P	400 deidentified radiology reports (100 each for X-ray (XR), ultrasound (US), MRI, CT) were randomly selected from the institution's database and prompted for simplification; response evaluation for report length, Flesch reading ease score (FRES), and Flesch-Kincaid reading level (FKRL)	Following simplification, all reports had an FKRL <8.5, with a mean increase in FRES of 46 points and a mean decrease in FKRL by 5-grade levels to an average of <6th-grade level	GPT-3.5 effectively simplifies radiology reports to the reading level of the average United States adult, but further evaluation of accuracy and impact on patient comprehension is needed	+	0	0	0	0	0	1.0	0	0	0	0	0	0	0	0	0	0	0	0	0	0	0	0	0	0	0	0	0	0	0	1.0	0	0	0	0	0	1.0	1.0	0	0	0
69. Scheschenja et al., 2023; Germany89	Quantitative	Radiology	GPT-3.5's and GPT-4's accuracy in providing patient education regarding specific interventional radiology (IR) procedures	GPT-3.5/GPT-4	P	133 questions on port implantation, percutaneous transluminal angioplasty, and transarterial chemoembolization procedures developed by 2 radiology residents and validated by a third radiologist; response evaluation by 2 radiologists for accuracy	GPT-3.5: 30.8% "completely correct", 48.1% "very good"; GPT-4: 35.3% "completely correct", 47.4% "very good"; GPT-4 was significantly more accurate than GPT-3.5; no responses were identified as potentially harmful	GPT-3.5 and GPT-4 show potential for safe and relatively accurate in-depth patient education in IR procedures	+	0	0	0	0	0	1.0	0	0	0	0	0	0	0	0	0	0	0	0	0	0	0	0	0	0	0	0	0	0	0	1.0	0	0	0	0	0	1.0	1.0	0	0	0
70. Gordon et al., 2023; USA90	Quantitative	Radiology	GPT-4's accuracy, relevance, and readability in answering patients' imaging-related questions and evaluating the influence of a patient-directed prompt on these parameters	GPT-4	P	22 questions developed based on the expertise of 4 radiologists and existing literature prompted 3 times by using an unstructured and structured prompt; response evaluation for accuracy, relevance, consistency, and readability (Flesch–Kincaid Grade Level (FKGL)) by the 4 radiologists and patients	Accuracy: 83% unprompted, 87% structured prompt; relevance: 98.5% unprompted, 98.8% structured prompt; FKGL: 13.6 unprompted, 13.0 structured prompt; consistency: 72% unprompted, 86% structured prompt; patient utility assessment: 92%-97% responses deemed as relevant and helpful by patients	GPT-4 has the potential to provide accurate and relevant answers to patient-centered imaging questions but is cautioned against immediate clinical implementation due to imperfections in accuracy, consistency, and readability.	+/-	0	0	0	0	0	1.0	0	0	0	0	0	0	0	0	0	0	0	0	0	0	0	0	0	0	0	0	0	0	0	1.0	0	0	0	0	0	1.0	1.0	0	0	0
71. Stroop et al., 2023; Germany91	Quantitative	Neurosurgery	GPT-3.5's accuracy in providing medical information on acute lumbar disc herniation (LDH)	GPT-3.5	P	52 spinal surgeons completed an online survey, imagining themselves as patients with acute LDH, and interacted with GPT-3.5 for information; quality evaluation of responses based on predefined categories by the spinal surgeons; responses were compared to a standardized informed consent sheet for LDH	97% of GPT-3.5's responses understandable; 55% of responses medically comprehensive; GPT-3.5 covered 48% informed consent form information for LDH	GPT-3.5 shows potential in supporting medical communication with patients by providing understandable responses related to LDH	+	0	0	0	0	0	1.0	0	0	0	0	0	0	0	0	0	0	0	0	0	0	1.0	0	0	0	0	0	0	0	0	0	0	0	0	0	0	1.0	1.0	1.0	1.0	0
72. Coraci et al., 2023; Italy, Bulgaria92	Quantitative	Orthopedics	Effectiveness of a GPT-3.5-generated questionnaire for assessing low back pain (LBP) compared to routinely used and validated questionnaires	GPT-3.5	P	GPT-3.5 was prompted to generate a questionnaire for the assessment of the LBP (ChatQ) that consisted of 10 questions in Italian; ChatQ was administered to 20 Italian-speaking patients with a history of LBP for self-compilation compared to the Numeric Pain Rating Scale (NRS) and 3 validated questionnaires for back pain: Oswestry Disability Index (ODI), Quebec Back Pain Disability Scale (QBPDS), a…	ChatQ: median score: 8/17; ODI: median score: 12%; QBPDS: median score: 9/100; RMDQ: median score: 3/24; NRS: median score: 4/10; strong correlation between ODI and ChatQ, moderate correlation between QBPDS and ChatQ, no statistical correlation between ChatQ and RMDQ or NRS	ChatQ, generated by GPT-3.5, offers potential benefits for the assessment of LBP but cannot replace established validated questionnaires	+	0	0	0	0	0	1.0	0	0	0	0	0	0	0	0	0	0	0	0	0	0	0	0	0	0	1.0	0	0	0	0	0	0	0	0	0	0	1.0	0	0	0	0
73. Ye et al., 2023; Canada, Germany93	Quantitative	Rheumatology	GPT-4's quality of responses compared to those of rheumatologists for real rheumatology patient questions	GPT-4	P	30 rheumatology questions and physician-generated answers were extracted from the Alberta Rheumatology website; 17 rheumatology patients and 4 rheumatologists rated GPT-4-generated responses and physician-generated responses for comprehensiveness, readability, and overall preference	Patient ratings: GPT-4: mean comprehensiveness (10-point Likert scale): 7.12, readability score: 7.9, physician-generated responses: mean comprehensiveness: 8.76, readability score: 8.75 (no significant differences); rheumatologists' ratings: GPT-4 responses were rated significantly lower for comprehensiveness (5.52 versus 8.76), readability (7.85 versus 8.75), and accuracy (6.48 versus 9.08) com…	Although rheumatology patients rated GPT-4-generated responses similarly to physician-generated responses, rheumatologists found GPT-4-generated responses to be inferior, especially in terms of accuracy	+/-	0	0	0	0	0	1.0	0	0	0	0	0	0	0	0	0	0	0	0	0	0	0	0	0	0	0	0	0	0	0	0	0	1.0	0	0	0	1.0	0	0	0	0
74. Mohammad-Rahimi et al., 2023; Germany, Iran, USA, UK94	Quantitative	Dentistry	Validity and reliability of responses by GPT-3.5, Bard, and Bing Chat on frequently asked questions in the field of endodontics	GPT-3.5, Bard, Bing Chat	P	20 questions on endodontics were selected, thereof 10 questions developed by 2 endodontists based on their clinical experience and 10 questions provided by GPT-3.5; each prompted 3 times; response evaluation by 2 endodontists using the modified Global Quality Score (GQS) for correctness and content in addition to validity and reliability	Low-threshold validity: GPT-3.5 had the highest validity with 95% valid responses, followed by Bard (85%) and Bing Chat (75%); high-threshold validity: GPT-3.5 had the highest validity with 60% valid responses, Bard and Bing Chat: 15%; Bing Chat had the highest consistency (Cronbach's alpha: 0.955), followed by GPT-3.5 and Bard (Cronbach's alpha: 0.746 and 0.703)	While LLMs show potential as public sources for endodontic information, there are areas for improvement in terms of validity, reliability, and the potential for misinformation	+/-	0	0	0	0	0	1.0	0	0	1.0	0	0	0	0	0	0	0	0	0	0	0	0	0	0	0	0	0	0	0	0	0	0	0	0	0	0	1.0	0	0	0	0
75. Scquizzato et al., 2024; Italy, UK109	Quantitative	Emergency Medicine	GPT-3.5's accuracy, relevance, and comprehensiveness in answering questions on cardiac arrest, cardiopulmonary resuscitation (CPR), and post-resuscitation recovery	GPT-3.5	P	40 questions on different aspects of cardiac arrest were obtained from websites of institutions, scientific societies, and organizations; response evaluation by 8 doctors, 5 nurses, one psychologist, and 16 laypeople for relevance, clarity, comprehensiveness, overall value, and readibility	Overall positive evaluation by professionals and laypeople (5-point Likert scale): 4.3; clarity: 4.4; relevance: 4.3; accuracy: 4; comprehensiveness: 4.2; laypeople rated overall value (4.6 versus 4) and comprehensiveness (4.5 versus 3.9) significantly higher than professionals	GPT-3.5 demonstrates the ability to provide largely accurate, relevant, and comprehensive answers to questions about cardiac arrest, CPR, and post-resuscitation recovery	+	0	0	0	0	0	1.0	0	0	0	0	1.0	0	0	0	0	0	0	0	0	0	0	0	0	0	0	0	0	0	0	0	0	0	0	0	0	1.0	0	0	0	0
76. Hermann et al., 2023; USA95	Quantitative	Gynecology	GPT-3.5's accuracy in responding to questions on cervical cancer prevention, diagnosis, treatment, and quality of life	GPT-3.5	P	64 questions adapted from 'frequently asked questions' pages on cancer.net and the American College of Obstetricians and Gynecologists website; response evaluation by 2 attending gynecologic oncologists for correctness and comprehensiveness	Correct and comprehensive: 53.1%; correct but not comprehensive: 29.7%; partially incorrect: 15.6%; completely incorrect: 1.6%	GPT-3.5 accurately answers questions about cervical cancer prevention, survivorship, and quality of life but performs less accurately for questions on cervical cancer diagnosis and treatment	+/-	0	0	0	0	0	1.0	0	0	0	0	0	0	0	0	1.0	0	0	0	0	0	0	0	0	0	0	0	0	0	0	0	0	0	0	0	0	1.0	0	0	0	0
77. Kerbage et al., 2023; USA96	Quantitative	Gastroenterology	GPT-4's accuracy in responding to patient questions on irritable bowel syndrome (IBS), inflammatory bowel disease (IBD), colonoscopy, and colorectal cancer (CRC) screening, as well as questions from a physician's perspective on CRC screening and surveillance; to assess GPT-4's ability to generate supportive references for its responses	GPT-4	P/C	65 questions, thereof 15 questions on colonoscopy and CRC screening, 15 questions on IBS, 20 questions on IBD, and an additional 15 questions on CRC screening and surveillance were designed based on a Google Trends search; a request for references followed each prompt; response grading by 3 gastroenterologists using a granular and an overall grading system for comprehensiveness, accuracy, and ref…	84% of answers were overall accurate; physician-oriented questions: 47% of the answers were accurate; references were unsuitable for 53% of IBS-related answers, 15% of IBD-related answers, and 27% of colonoscopy and CRC prevention-related answers	GPT-4 shows potential in delivering health information to patients seeking guidance on specific gastrointestinal diseases but should be used with caution for clinical decision-making or as a reference source	+/-	0	0	0	0	0	1.0	0	0	0	0	0	0	1.0	0	0	0	0	0	0	0	0	0	0	0	0	0	0	0	0	0	0	0	0	0	0	1.0	0	0	0	0
78. Shiraishi et al., 2023; Japan97	Qualitative	Ophthalmology	GPT-3.5's proficiency in generating accessible informed consent documents for patients undergoing blepharoplasty	GPT-3.5	P	2 prompts, one short prompt (1) and one detailed prompt with precise instructions (2) were constructed for the creation of consent documents on blepharoplasty; evaluation of GPT-3.5's and original consent documents by 4 board-certified plastic surgeons and 4 nonmedical staff members in terms of accuracy, informativeness, and accessibility	Prompt 1 scored lower than the original consent documents in accuracy (5-point Likert scale: 3.75 versus 5), informativeness (3.75 versus 5), and accessibility (3.25 versus 4.5); prompt 2 scored lower compared to the original IC document in accuracy (4 versus 5) and accessibility (3.25 versus 4.5)	While GPT-3.5 shows potential in generating informed consent documents for blepharoplasty, there are notable differences and limitations compared to the original documents, particularly in terms of accuracy, informativeness, and accessibility	+/-	0	0	0	0	0	1.0	0	0	0	0	0	0	0	0	0	0	0	0	0	0	0	0	0	1.0	0	0	0	0	0	0	0	0	0	0	0	0	1.0	1.0	1.0	0
79. Barclay et al., 2023; USA98	Quantitative	Ophthalmology	GPT-3.5's and GPT-4's quality and accuracy of information on corneal transplantation and Fuchs dystrophy; to assess whether the answers improve over time	GPT-3.5/GPT-4	P/C	10 questions on endothelial keratoplasty and Fuchs dystrophy developed by 10 corneal specialists; response evaluation by the same corneal specialists for quality, safety, accuracy, and bias of information on a 1 (A+) to 5 (F) scale	Average score: GPT-4 significantly outscored GPT-3.5 (1.4 versus 2.5); correct facts: GPT-3.5: 61%, GPT-4: 89%, with a significant improvement across iterations; against scientific consensus: GPT-3.5: 35%, GPT-4: 5%	ChatGPT's quality of responses has improved significantly between versions 3.5 and 4, and the likelihood of providing information contrary to scientific consensus has decreased	+	0	0	0	0	0	1.0	0	0	0	0	0	0	0	0	0	0	0	0	0	0	0	0	0	1.0	0	0	0	0	0	0	0	0	0	0	0	1.0	0	0	0	0
80. Qarajeh et al., 2023; USA, Jordan, Thailand99	Quantitative	Nephrology	Effectiveness of GPT-3.5/4, Bard, and Bing Chat in accurately determining the potassium and phosphorus content in foods for individuals adhering to a renal diet	GPT-3.5/GPT-4, Bard, Bing Chat	P	240 dietary items from the Mayo Clinic's renal diet compendium were prompted two times, the second time after a two-week interval, to categorize the items based on their potassium and phosphorus content; response evaluation based on the accuracy of each model	Accuracy in identifying potassium content: GPT-3.5: 66%, GPT-4: 81%, Bard: 79%, Bing: 81%; accuracy rate in identifying phosphorus content: GPT-3.5: 85%, GPT-4: 77%, Bard: 100%, Bing: 89%	LLMs show potential as efficient tools in renal dietary planning, but refinements are warranted for optimal utility	+/-	0	0	0	0	0	1.0	0	0	0	0	0	0	0	0	0	0	0	0	1.0	0	0	0	0	0	0	0	0	0	0	0	0	0	0	0	0	1.0	0	0	0	0
81. Chowdhury et al., 2023; UK100	Quantitative	Ophthalmology	To assess the safety and appropriateness of responses generated by GPT-3.5 to post-operative questions from patients who had undergone cataract surgery	GPT-3.5	P	131 questions collected from automated follow-up calls with a cohort of 120 patients; response evaluation by 2 ophthalmologists using a human evaluation framework adapted from previous work, focusing on helpfulness, clinical harm, and appropriateness	59.9% of responses were "helpful", 36.3% "somewhat helpful", 24.4% had the possibility of "moderate or mild harm", 9.5% were opposed to clinical consensus	GPT-3.5 can potentially address routine patient queries post-cataract surgery safely, but significant safety constraints exist, necessitating careful consideration in healthcare applications	+/-	0	0	0	0	0	1.0	0	0	0	0	0	0	0	0	0	0	0	0	0	0	0	0	0	1.0	0	0	0	0	0	0	0	0	0	0	0	1.0	0	0	0	0
82. Singer et al., 2023; USA101	Quantitative	Ophthalmology	To develop and test Aeyeconsult as an ophthalmology chatbot leveraging GPT-4 and verified ophthalmology textbooks to answer eye care-related questions	Aeyeconsult based on GPT-4	P/C	Aeyeconsult was developed using GPT-4, LangChain, and Pinecone; primary source material was a collection of ophthalmology textbooks in PDF format; 260 ophthalmology questions in multiple-choice format were obtained from OphthoQuestions.com; response comparison against GPT-4 based on 4 categories (correct, incorrect, no answer, multiple answers)	Aeyeconsult outperformed ChatGPT-4 in accuracy (83.4% versus 69.2%) and had fewer no answers (5 versus 18) and multiple answers (0 versus 7)	LLMs can be useful in answering ophthalmologic questions, but their reliability and accuracy are limited due to training on unverified internet data and lack of source citations	+/-	0	0	0	0	0	1.0	0	0	0	0	0	0	0	0	0	0	0	0	0	0	0	0	0	1.0	0	0	0	0	0	0	0	0	0	0	0	1.0	0	0	0	0
83. Xie et al., 2023; Australia102	Qualitative	Plastic Surgery	GPT-3.5's utility in simulating doctor-patient consultations for rhinoplasty	GPT-3.5	P	9 questions based on a rhinoplasty consultation checklist published by the American Society of Plastic Surgeons were posed to GPT-3.5: response evaluation for accuracy, informativeness, and accessibility by 4 plastic surgeons	GPT-3.5 demonstrated an understanding of natural language in a health-specific context, provided coherent, informative, and accessible answers, recognized limitations in providing esoteric and personal advice, was able to assist patients with basic information about the procedure, its risks, benefits, and outcomes	GPT-3.5 can be a valuable resource for patients seeking information about rhinoplasty and for surgeons in preoperative assessment and planning	+	0	0	0	0	0	1.0	0	0	0	0	0	0	0	0	0	0	0	0	0	0	0	0	0	0	0	1.0	0	0	0	0	0	0	0	0	0	1.0	1.0	1.0	1.0	0
84. Nastasi et al., 2023; USA103	Quantitative	Primary Care	GPT-3.5's appropriateness in responding to questions across various clinical scenarios, including preventive care, acute care, and end-of-life decision-making	GPT-3.5	P	96 clinical vignettes developed by 4 authors; response evaluation by 2 physicians based on clinical appropriateness, type of recommendation, and consideration of demographic variables	97% of responses were appropriate, 97% appropriately acknowledged uncertainty, and 99% provided appropriate follow-up reasoning; no associations between race or gender with the type of recommendation or with a tailored response; "no insurance" was consistently associated with a specific response related to healthcare costs and access.	GPT-3.5's medical advice was usually safe but often lacked specificity or nuance	+/-	0	0	0	0	0	1.0	0	0	0	0	0	0	0	0	0	0	0	0	0	0	0	0	0	0	0	0	1.0	0	0	0	0	0	0	0	0	1.0	0	0	0	0
85. Sulejmani et al., 2024; USA, Taiwan, France, Germany, Brazil, Poland111	Quantitative	Dermatology	GPT-4's ability to provide qualitative and empathetic responses to patient questions about atopic dermatitis (AD) compared to physician responses	GPT-3.5	P	99 questions were provided by an international group of 11 dermatologists based on commonly asked AD patient questions; response evaluation by the same dermatologists for overall quality and reliability	GPT-3.5 scored an average of 8.18 on a 10-point Likert scale among the raters	GPT-4 may be a valuable resource for providing quality and empathetic responses to patient questions about AD	+	0	0	0	0	0	1.0	0	0	0	1.0	0	0	0	0	0	0	0	0	0	0	0	0	0	0	0	0	0	0	0	0	0	0	0	0	0	1.0	0	0	0	0
86. Biswas et al., 2023; Qatar104	Quantitative	Discipline not specified	To evaluate the potential of a fine-tuned GPT-3.5-turbo model as a personal medical assistant in the Arabic language	GPT-3.5	P	Fine-tuning using 5,000 question-answer-pairs on gynecology diseases (4000 training, 1000 validation set) from the Arabic Healthcare Question & Answering dataset; automated performance evaluation using perplexity, coherence, similarity, and token count; human evaluations were conducted by two medical professionals who are native in Arabic, focusing on relevance, accuracy, precision, logic, and or…	Perplexity score: 13.96 (moderate confidence in the model's predictions); average similarity score: 0.1 (low similarity between the generated and original texts); coherence score: 0.33 (moderate coherence in the generated text); mean human evaluation scores (5-point Likert scale): relevance: 3, precision: 3.22, logic: 3.98, originality: 3.94, accuracy: 4.1	GPT-3.5 shows promise in medical assistance applications in Arabic, indicating potential for providing trustworthy medical guidance and enhancing access to healthcare knowledge	+	1.0	1.0	0	0	0	1.0	0	0	0	0	0	0	0	0	0	0	0	0	0	0	0	0	0	0	0	0	1.0	0	0	0	0	0	0	0	0	1.0	0	0	0	0
87. Panagoulias et al., 2023; Greece105	Qualitative	Pulmonology	GPT-4's validity, accuracy, and usefulness in diagnosing tuberculosis based on symptoms described by a human	GPT-4	P	An evaluation framework was developed; prompt (1) includes a simple symptom description, prompt (2) enquires for more specificity in diagnosing the symptoms, prompt (3) includes more specific or/and diagnostic results if these are requested from the proposed diagnostics suggested by the LLM; the framework was tested on a tuberculosis case	Evaluation answer 1: contextually accurate with correct references; actionable for doctors but generic for patients; economic value was overextended; Evaluation answer 2: contextually generic but with correct references; generic for both doctors and patients; economic value was overextended; Evaluation answer 3: context and references correct; actionable for doctors, precise for patients; exact e…	GPT-4 performed average to optimum, showing promising results for identifying diseases, assisting doctors and patients, and potentially contributing to the economic cost reductions in the healthcare system	+	0	0	0	0	0	1.0	0	0	0	0	0	0	0	0	0	0	0	0	0	0	0	0	0	0	0	0	0	1.0	0	0	0	0	0	0	0	1.0	0	0	0	0
88. Chandra et al., 2023; USA106	Quantitative	Dermatology	GPT-3.5's potential to generate allergen-specific patient handouts for allergic contact dermatitis	GPT-3.5	P	300-word patient handouts about the most common allergies in North America were created by GPT-3.5; evaluation using the Patient Education Materials Assessment Tool for Printable Materials (PEMAT-P) for inaccuracies, erroneous, and misleading information by 2 dermatologists	PEMAT-P understandability score: 79%, actionability score: 60%; factual inaccuracies, erroneous or misleading statements: 2.6	GPT-3.5 may be a useful tool in assisting and generating allergen-specific patient handouts	+	0	0	0	0	0	1.0	0	0	0	1.0	0	0	0	0	0	0	0	0	0	0	0	0	0	0	0	0	0	0	0	0	0	0	0	0	0	1.0	1.0	0	0	0
89. Hung et al., 2023; USA107	Quantitative	Plastic Surgery	GPT-3.5's usefulness in generating patient education materials on implant-based breast reconstruction; to compare GPT-3.5-generated with expert-generated materials	GPT-3.5	P	Patient education materials on implant-based breast reconstruction were generated by 5 breast reconstruction experts and GPT-3.5; evaluation for readability and accuracy by 2 independent reviewers	Expert content had a higher readability (Flesch-Kincaid grade: 7.5 versus 10.5); content accuracy of GPT-3.5: 50%; all incorrect answers were due to information errors	GPT-3.5 can be a powerful tool to generate patient education material, but its readability and accuracy still require improvements	+/-	0	0	0	0	0	1.0	0	0	0	0	0	0	0	0	0	0	0	0	0	0	0	0	0	0	0	1.0	0	0	0	0	0	0	0	0	0	0	1.0	0	0	0
[truncated: 68 more columns]
