# Supplementary material for: Current applications and challenges in large language models for patient care: a systematic review
Source: Commun Med (Lond). 2025 Jan 21;5:26. doi: 10.1038/s43856-024-00717-2 (PMC11751060; doi:10.1038/s43856-024-00717-2)
Supplement: Supplementary file 6 — Supplementary Dataset 4 [file 43856_2024_717_MOESM6_ESM.xlsx]

## Sheet: MMAT
	Screening questions (for all types)		1. Qualitative					2. Quantitative randomized controlled trials					3. Quantitative nonrandomized
	S1	S2	1.1	1.2	1.3	1.4	1.5	2.1	2.2	2.3	2.4	2.5	3.1	3.2	3.3	3.4	3.5
1. Samaan et al.	Y	Y	-	-	-	-	-	-	-	-	-	-	Y	Y	Y	Y	Y
2. Eromosele et al.	Y	Y	-	-	-	-	-	-	-	-	-	-	N	Y	Y	N	Y
3. Johri et al.	Y	Y	-	-	-	-	-	-	-	-	-	-	Y	Y	Y	N	Y
4. Braga et al.	Y	Y	Y	Y	Y	N	Y	-	-	-	-	-	-	-	-	-	-
5. King et al.	Y	Y	-	-	-	-	-	-	-	-	-	-	Y	Y	Y	Y	Y
6. Huang et al.	Y	Y	-	-	-	-	-	-	-	-	-	-	N	Y	Y	N	Y
7. Hanna et al.	Y	Y	-	-	-	-	-	-	-	-	-	-	Y	Y	Y	Y	Y
8. Liu et al.	Y	Y	-	-	-	-	-	-	-	-	-	-	Y	Y	Y	Y	Y
9. Samaan et al.	Y	Y	-	-	-	-	-	-	-	-	-	-	Y	Y	Y	N	Y
10. Patnaik et al.	Y	Y	-	-	-	-	-	-	-	-	-	-	N	N	Y	N	Y
11. Ali et al.	Y	Y	-	-	-	-	-	-	-	-	-	-	Y	Y	Y	Y	Y
12. Suresh et al.	Y	Y	-	-	-	-	-	-	-	-	-	-	N	N	Y	N	Y
13. Yeo et al.	Y	Y	-	-	-	-	-	-	-	-	-	-	N	N	Y	N	Y
14. Knebel et al.	Y	Y	-	-	-	-	-	-	-	-	-	-	N	Y	Y	N	Y
15. Zhu et al.	Y	Y	-	-	-	-	-	-	-	-	-	-	N	Y	Y	N	Y
16. Lahat et al.	Y	Y	-	-	-	-	-	-	-	-	-	-	Y	Y	Y	Y	Y
17. Bernstein et al.	Y	Y	-	-	-	-	-	-	-	-	-	-	Y	Y	Y	Y	Y
18. Rogasch et al.	Y	Y	-	-	-	-	-	-	-	-	-	-	N	Y	Y	N	Y
19. Campbell et al.	Y	Y	-	-	-	-	-	-	-	-	-	-	N	Y	Y	N	Y
20. Currie et al.	Y	Y	-	-	-	-	-	-	-	-	-	-	N	N	Y	N	Y
21. Draschl et al.	Y	Y	-	-	-	-	-	-	-	-	-	-	N	Y	Y	N	Y
22. Alessandri-Bonetti et al.	Y	Y	-	-	-	-	-	-	-	-	-	-	N	Y	Y	N	Y
23. Capelleras et al.	Y	Y	Y	Y	Y	Y	Y	-	-	-	-	-	-	-	-	-	-
24. Coskun et al.	Y	Y	-	-	-	-	-	-	-	-	-	-	N	Y	Y	N	Y
25. Durairaj et al.	Y	Y	-	-	-	-	-	-	-	-	-	-	N	Y	Y	N	Y
26. Kianian et al.	Y	Y	-	-	-	-	-	-	-	-	-	-	N	Y	Y	N	Y
27. Seth et al.	Y	Y	-	-	-	-	-	-	-	-	-	-	N	N	Y	N	Y
28. Inojosa et al.	Y	Y	-	-	-	-	-	-	-	-	-	-	N	N	Y	N	Y
29. Lyons et al.	Y	Y	-	-	-	-	-	-	-	-	-	-	Y	Y	Y	N	Y
30. Babayiğit et al.	Y	Y	-	-	-	-	-	-	-	-	-	-	N	N	Y	N	Y
31. Mondal et al.	Y	Y	-	-	-	-	-	-	-	-	-	-	N	Y	Y	N	Y
32. Kim et al.	Y	Y	-	-	-	-	-	-	-	-	-	-	Y	Y	Y	N	Y
33. Song et al.	Y	Y	-	-	-	-	-	-	-	-	-	-	Y	Y	Y	Y	Y
34. Bitar et al.	Y	Y	-	-	-	-	-	Y	Y	Y	Y	Y	-	-	-	-	-
35. Zalzal et al.	Y	Y	-	-	-	-	-	-	-	-	-	-	Y	Y	Y	Y	Y
36. Chervenak et al.	Y	Y	-	-	-	-	-	-	-	-	-	-	N	Y	Y	N	Y
37. Bushuven et al.	Y	Y	-	-	-	-	-	-	-	-	-	-	Y	N	Y	N	Y
38. Jeblick et al.	Y	Y	-	-	-	-	-	-	-	-	-	-	N	Y	Y	N	Y
39. Samaan et al.	Y	Y	-	-	-	-	-	-	-	-	-	-	Y	Y	Y	Y	Y
40. Zhou et al.	Y	Y	-	-	-	-	-	-	-	-	-	-	N	Y	Y	N	Y
41. Oniani et al.	Y	Y	-	-	-	-	-	-	-	-	-	-	Y	Y	Y	Y	Y
42. Hernandez et al.	Y	Y	-	-	-	-	-	-	-	-	-	-	N	N	Y	N	Y
43. Kuşcu et al.	Y	Y	-	-	-	-	-	-	-	-	-	-	Y	Y	Y	Y	Y
44. Biswas et al.	Y	Y	-	-	-	-	-	-	-	-	-	-	N	N	Y	N	Y
45. Chiesa-Estomba et al.	Y	Y	-	-	-	-	-	-	-	-	-	-	N	N	Y	N	Y
46. Decker et al.	Y	Y	-	-	-	-	-	-	-	-	-	-	N	Y	Y	Y	Y
47. Kaarre et al.	Y	Y	-	-	-	-	-	-	-	-	-	-	N	Y	Y	N	Y
48. Ferreira et al.	Y	Y	-	-	-	-	-	-	-	-	-	-	N	N	Y	N	Y
49. Truhn et al.	Y	Y	-	-	-	-	-	-	-	-	-	-	Y	Y	Y	N	Y
50. Hurley et al.	Y	Y	-	-	-	-	-	-	-	-	-	-	N	Y	Y	N	Y
51. Cankurtaran et al.	Y	Y	-	-	-	-	-	-	-	-	-	-	N	N	Y	N	Y
52. Birkun et al.	Y	Y	-	-	-	-	-	-	-	-	-	-	N	Y	Y	Y	Y
53. Pushpanathan et al.	Y	Y	-	-	-	-	-	-	-	-	-	-	N	Y	Y	N	Y
54. Shao et al.	Y	Y	-	-	-	-	-	-	-	-	-	-	N	N	Y	N	Y
55. Vaira et al.	Y	Y	-	-	-	-	-	-	-	-	-	-	Y	Y	Y	Y	Y
56. Chen et al.	Y	Y	-	-	-	-	-	-	-	-	-	-	N	Y	Y	N	Y
57. Bellinger et al.	Y	Y	-	-	-	-	-	-	-	-	-	-	N	Y	Y	N	Y
58. Nielsen et al.	Y	Y	-	-	-	-	-	-	-	-	-	-	Y	Y	Y	Y	Y
59. Sezgin et al.	Y	Y	-	-	-	-	-	-	-	-	-	-	N	Y	Y	N	Y
60. Floyd et al.	Y	Y	-	-	-	-	-	-	-	-	-	-	Y	Y	Y	Y	Y
61. Uz et al.	Y	Y	-	-	-	-	-	-	-	-	-	-	N	N	Y	N	Y
62. Athavale et al.	Y	Y	-	-	-	-	-	-	-	-	-	-	N	Y	Y	N	Y
63. Li et al.	Y	Y	-	-	-	-	-	-	-	-	-	-	Y	Y	Y	Y	Y
64. Seth et al.	Y	Y	-	-	-	-	-	-	-	-	-	-	N	Y	Y	N	Y
65. Kuckelman et al.	Y	Y	-	-	-	-	-	-	-	-	-	-	N	N	Y	N	Y
66. Lockie et al.	Y	Y	-	-	-	-	-	-	-	-	-	-	N	Y	Y	N	Y
67. Harver et al.	Y	Y	-	-	-	-	-	-	-	-	-	-	N	Y	Y	N	Y
68. Li et al.	Y	Y	-	-	-	-	-	-	-	-	-	-	Y	Y	Y	Y	Y
69. Scheschenja et al.	Y	Y	-	-	-	-	-	-	-	-	-	-	N	Y	Y	N	Y
70. Gordon et al.	Y	Y	-	-	-	-	-	-	-	-	-	-	N	Y	Y	N	Y
71. Stroop et al.	Y	Y	-	-	-	-	-	-	-	-	-	-	N	Y	C	N	Y
72. Coraci et al.	Y	Y	-	-	-	-	-	-	-	-	-	-	N	Y	Y	Y	Y
73. Ye et al.	Y	Y	-	-	-	-	-	-	-	-	-	-	N	Y	Y	Y	Y
74. Mohammad-Rahimi et al.	Y	Y	-	-	-	-	-	-	-	-	-	-	N	Y	Y	N	Y
75. Scquizzato et al.	Y	Y	-	-	-	-	-	-	-	-	-	-	N	Y	Y	N	Y
76. Hermann et al.	Y	Y	-	-	-	-	-	-	-	-	-	-	Y	Y	Y	Y	Y
77. Kerbage et al.	Y	Y	-	-	-	-	-	-	-	-	-	-	Y	Y	Y	Y	Y
78. Shiraishi et al.	Y	Y	-	-	-	-	-	-	-	-	-	-	N	N	Y	N	Y
79. Barclay et al.	Y	Y	-	-	-	-	-	-	-	-	-	-	N	Y	Y	N	Y
80. Qarajeh et al.	Y	Y	-	-	-	-	-	-	-	-	-	-	Y	Y	Y	Y	Y
81. Chowdhury et al.	Y	Y	-	-	-	-	-	-	-	-	-	-	Y	Y	Y	N	Y
82. Singer et al.	Y	Y	-	-	-	-	-	-	-	-	-	-	Y	Y	Y	Y	Y
83. Xie et al.	Y	Y	Y	Y	Y	Y	Y	-	-	-	-	-	-	-	-	-	-
84. Nastasi et al.	Y	Y	-	-	-	-	-	-	-	-	-	-	Y	Y	Y	Y	Y
85. Sulejmani et al.	Y	Y	-	-	-	-	-	-	-	-	-	-	N	Y	Y	N	Y
86. Biswas et al.	Y	Y	-	-	-	-	-	-	-	-	-	-	Y	Y	Y	Y	Y
87. Panagoulias et al.	Y	Y	Y	Y	Y	Y	Y	-	-	-	-	-	-	-	-	-	-
88. Chandra et al.	Y	Y	-	-	-	-	-	-	-	-	-	-	N	N	C	N	Y
89. Hung et al.	Y	Y	-	-	-	-	-	-	-	-	-	-	N	Y	Y	N	Y
Abbreviations: C, Can't tell; N, No; Y, Yes; S1, Are there clear research questions?; S2, Do the collected data allow to address the research questions?; 1.1, Is the qualitative approach appropriate to answer the research question?; 1.2, Are the qualitative data collection methods adequate to address the research question?; 1.3, Are the findings adequately derived from the data?; 1.4, Is the inte…
