# Supplementary material for: Current applications and challenges in large language models for patient care: a systematic review
Source: Commun Med (Lond). 2025 Jan 21;5:26. doi: 10.1038/s43856-024-00717-2 (PMC11751060; doi:10.1038/s43856-024-00717-2)
Supplement: Supplementary file 7 — Supplementary Dataset 5 [file 43856_2024_717_MOESM7_ESM.xlsx]

## Sheet: Taxonomy
First-order code	Second-order code	Third-order code	Description/Example	Reference
Design			The way an LLM is built, trained, and configured.
	Not optimized for the medical domain		Limitations inherent to the design that occur when operating in medical contexts.	13,26,28,34,35,37-39,46,49,50,54-59,61,62,65,66,68,70,71,79-81,83-85,88,91,93-98,100-107,109
		Implicit knowledge/lack of clinical context	Limitations in considering relevant background information or specific clinical circumstances of a medical case (e.g., not considering patient-specific disease information when selecting the most appropriate treatment).	28,39,46,66,71,79,81,83-85,98,103
		Limited clinical reasoning	Limitations in the application of medical logic or reasoning (e.g., inability to adequately explain the decision-making process for the treatment recommendations made).	55,84,95,102-105
		Limited in processing/ producing medical images	Inadequate ability to understand, use, or produce visual medical data effectively (e.g., inability to consider additional clinical information that must be obtained by analyzing a medical image).	37,55,91,106,107
		Misunderstanding of medical information/terms	Misinterpretation of specialized medical information/language (e.g., misinterpretation of which lesion is stable and which is progressing).	28,38,39,59,62,65,97
	Data		Limitations inherent to the design concerning data retrieval, transparency, and storage.	13,25,26,29,30,32,34,36-41,43,45-47,49-51,53-60,62,64,65,70,71,73,76,79,80,82-85,88,91,94-96,98,101,103-105,109
		Restricted access to internet data	Limited ability to retrieve or utilize real-time online information (e.g., not being able to incorporate the latest medical advancements in treatment decisions).	38,39,41,43,54-57,59,60,64,76,79,82-84,88,91,94,96,104,109
		Undisclosed origin of training data	Lack of transparency about where and how the data used to train the model was sourced (e.g., medical information generated may be based on data from unverified sources).	25,26,29,30,32,34,36,37,40,46,47,50,51,53-60,64,65,70,71,76,82,83,91,94-96,101,105,109
		Limited in reference provision/evaluation/validation	Inability to consistently provide, verify, or validate sources for the information generated (e.g., references to the medical information provided cannot be verified).	45,49,54-57,65,71,73,76,80,83,85,91,94,96,98,101,103,105
		Stores/processes sensitive health information	Handling personal and sensitive medical data with potential privacy, security, and compliance breaches (e.g., entered patient information may be forwarded to and used by third parties without consent).	13,34,46,55,62,76,83,109
	Black box		LLMs that lack transparent decision-making ("non-explainable AI").	27,36,55,57,65,73,76,83,91,94,103,105
	Limited engagement/dialogue capabilities		Inability to interact dynamically or meaningfully with users (e.g., lack of adequate interaction with a patient in emergency scenarios compared to usual caregivers).	13,27,28,37,38,51,56,66,95,103
	Incapable of self-validation/correction		Lacking the ability to independently recognize and correct errors or inaccuracies (e.g., errors made in the clinical decision-making process cannot be self-verified or corrected).	61,73,74,107
	Accessibility		Limitations inherent to the design that limit the accessibility of the model.	27,34,36,42,43,55,57,61,64,65,76,81,91,94,95,104,105
		Limited number of prompts	Restriction on the number of interactions or queries (e.g., patients may not be able to ask as many questions as they need to be adequately informed due to usage restrictions).	34,64,105
		Not freely accessible	Access to the model requires payment or a subscription (e.g., exclusion of patients who cannot afford the monthly subscription).	34,42,43,61,64,104,105
		Not open access	The underlying model is proprietary, preventing users from accessing or modifying the source code.	27,34,36,42,43,55,57,61,64,65,76,81,91,94,95,104,105
Output			Limitations in LLM-generated content when interacting with users or performing tasks.
	Non-reproducible		Concerns output that cannot be replicated or predicted.	28,29,34,38,39,41,43,45,46,49,54-61,64,65,71-73,76,80,82,83,85,90,91,94,96,98,99,101,103-105
		Non-deterministic	Producing inconsistent or varying responses to the same input (e.g., providing inconsistent treatment recommendations when asked twice).	28,29,34,38,39,41,43,46,58-61,72,76,82,90,94,98,99,101,103,104
		Non-referenceable	Generating information or references that cannot be verified or traced back (e.g., providing hallucinated references to a treatment option).	45,49,54-57,65,71,73,76,80,83,85,91,94,96,98,101,103,105
	Non-comprehensive		Concerns an inadequate complexity of the output.	13,25,26,28-30,32-44,46,48-62,64,65,67-79,81-98,100,102-107,109-111
		Generic/non-personalized	Providing overly broad or superficial information that lacks relevance to the specific individual or situation (e.g., providing only superficial information about a disease).	13,28,30,34,37,38,41,43,49,51,56,57,59,61,65,70,77,79,81,84-86,90,94,95,100,102-107,110
		Incomplete	Failing to offer a full explanation or omitting important details (e.g., missing to elaborate on alternative treatment options).	13,25,26,28-30,32,34-39,41-44,46,49-52,55-62,64,65,67-69,72-77,79,81-86,89-98,100,102-107,109-111
		Non-standard of care	Recommending practices or treatments that do not align with established guidelines or best practices (e.g., recommending an examination that is not the gold standard for the disease).	28,40,43,46,49,50,54,57,58,65,69,72,73,77,78,81,85,91,94,98,100,103,107,111
		Outdated	Delivering information or advice that is no longer current (e.g., prescribing medications that are no longer on the market).	13,25,32,34,38,41,43,44,49,54,83,84
		Oversimplification	Reducing complex information or procedures to an extent that essential details and nuances are lost (e.g., a complex procedure is explained overly simplified).	38,46,49,54,59,79,84,85,103
		Superfluous	Including irrelevant or unnecessary information that does not contribute to the user's understanding or decision-making (e.g., providing inappropriate information about a disease to the patient).	13,28,34,38,46,62,72,79,86,90,94,97,100,106,107
		Overcautious	Giving overly conservative advice (e.g., direct referral to the hospital when asked about a simple cold).	13,28,37,51,70,103,110
		Overempathic	Allowing emotional considerations to override objective, fact-based information (e.g., reacting to the patient's emotions rather than providing objective medical advice).	13
		High complexity/reading level	Using language or terminology that is too advanced for the intended audience, making it difficult to comprehend (e.g., the medical language used is inadequate for the average patient to understand).	13,34,42,48,50,51,53,55,56,67,71,78,79,85,87,88,90,93,106,107,109,110
	Incorrect		Concerns output that is not factual or truthful.	13,25-44,46,49-52,54-62,64-66,69-79,81-85,87-107,109-111
		Extrapolation	Applying general knowledge or patterns to specific situations where they are inapplicable (e.g., advice about injection-site discomfort that is more typical of CT contrast administration).	43,59,65,78,81,91,94,106,107,110
		Delirium	Significant gaps in vital information, resulting in a fragmented or confused understanding of a subject (e.g., omission of crucial information about caffeine cessation for stress myocardial perfusion scans).	13,26,28,30,37,43,50,58,59,61,65,70,72-75,77,79,81-85,90-92,94,95,98,102,103,107,109,110
		Delusion	A fixed, false belief despite contradictory evidence (e.g., inaccurate waiting times for the thyroid scan).	28,30,43,50,59,65,69,73,74,78,81,94,103,111
		Hallucination	The creation of entirely fictitious or false information that has no basis in the input provided or in reality (e.g., "You may be asked to avoid eating or drinking for a few hours before the scan" for a bone scan).	25,28,32,33,35-38,40-44,49-51,57-60,65,73,74,76,77,81,83,85,91,94,96-98,100,103,106,107,109
		Illusion	Generation of deceptive perceptions or the distortion of information by conflating similar but separate concepts (e.g., suggesting that MRI-type sounds might be experienced during standard nuclear medicine imaging).	28,36,38,43,57,59,77,78,85,88,94,105
		Confabulation	Filling in memory or knowledge gaps with plausible but invented information (e.g., "You should drink plenty of fluids to help flush the radioactive material from your body" for a biliary system–excreted radiopharmaceutical).	25,28,36-38,40,46,59,62,65,71,77-79,94,103,107
	Unsafe		Concerns output that is potentially harmful or misleading to the user.	28,30,35,37,39,40,42-44,46,50,51,57-60,62,64,65,69,70,73,74,76,78-80,82,84,85,91,94,95,98-100,105,106,109
		Misleading	Providing information that can result in incorrect conclusions or actions due to inaccurate or deceptive content (e.g., a febrile respiratory infection is classified as lung cancer).	28,30,35,43,44,46,50,51,57-60,62,64,65,69,73,74,76,78-80,82,84,85,94,95,98-100,105,106,109
		Harmful	Offering advice or recommendations that could lead to negative health outcomes or exacerbate a patient's condition (e.g., a patient with a major adverse cardiovascular event is not immediately admitted to the hospital).	28,30,37,39,40,42,43,50,51,58-60,70,73,74,76,79,84,85,91,94,95,98-100,109
	Prompt-/input dependent		Concerns output that depends on the given input for its quality.	26-28,34,38,41,44,46,51,52,56,68-72,74,76,78,79,81-83,90,94,95,100,101
		Evidence	Output quality depends on how commonly represented or prevalent the input information is within the model's training data (e.g., treatment recommendations for less prevalent diseases are insufficient).	52,68,69,71,81,82,95
		Complexity	Output quality is influenced by the ability to handle and process intricate content or multi-layered input (e.g., the complex interplay of a patient's diseases is not considered when making treatment recommendations).	28,34,44,46,70,74,76,79,94,102
		Specificity	The detail level of the input affects the precision and relevance of the output (e.g., the model incorrectly triages the patient if the patient information provided is too general).	27,38,41,56,70,72,74,76,78,81,95,100,101
		Quantity	The amount of input data impacts the model's output quality (e.g., failing to capture the most acute medical problem when presented with a large amount of medical information at once).	26,52,74
		Conversation type	Different interaction formats affect how well the model responds to input (e.g., performance differences when simulating patient interviews with the model instead of providing all medical information at once).	27,51,90
	Environment-dependent		Refers to output that depends on the environment for its appropriateness.	13,34,46,49-51,54,58,60,72,73,88,90,93,97,109
		Target group	Output appropriateness depends on the characteristics of the intended audience or patient group (e.g., inappropriate adult treatment recommendations for a pediatric patient).	46,49,51,54,72,90,93,97,109
		Provider/organization	Recommendations are influenced by the specific practices or protocols of the healthcare provider or institution (e.g., recommending treatment options that are not part of the hospital's standard operating procedure).	13,50,60,88
		Local/national medical resources	Output is affected by the availability and standards of medical resources specific to the region or country (e.g., prescribing drugs that are not available in the country of interest).	34,50,58,60,73
	Bias		Refers to output that contains an inclination or prejudice for or against one person or group.	26,32,34,36,66,103
		Language	Output quality varies based on the language of the input (e.g., giving a more detailed response to a patient in English than in Arabic).	32.36
		Insurance status	Responses may be influenced by a patient's insurance coverage (e.g., tailoring responses to a patient's insurance status in a clinically inappropriate way).	103
		Underserved racial groups	Gaps in addressing or acknowledging health disparities affecting minority or marginalized populations (e.g., lacking knowledge about racial disparities in cardiovascular disease for minority or marginalized groups).	26
		Underrepresented procedures	Output may be less detailed or accurate for less common medical procedures (e.g., less common procedures are not described in sufficient detail).	34
